# Supplementary material for: Sentinel surveillance and epidemiology of Clostridioides difficile in Denmark, 2016 to 2019
Source: Euro Surveill. 2022 Dec 8;27(49):2200244. doi: 10.2807/1560-7917.ES.2022.27.49.2200244 (PMC9732923; doi:10.2807/1560-7917.ES.2022.27.49.2200244)
Supplement: Supplementary Material [file 22-00244_PERSSON_Supplementary_material.xlsx]

## Sheet: Overview
Supplemental materials
T1:	DCMs patient inclusion criteria and diagnostic methods
T2:	Script identiying C. difficile toxins from WGS data
T3:	Non-toxigenic isolates
T4:	patients below 2 years of age
T5:	Main cohort with 2692 samples
T6:	Two or three different types within eight weeks
T7:	Same type isolated more than eight weeks apart
T8:	Different types isolated more than eight weeks apart
T9:	Simpson’s diversity index

## Sheet: T1
DCM	Date	Region	Patient inclusion criteria	Sample collection	Diagnostic method
Hvidovre	January 1st 2016 to April 2nd 2019	Capital	Testing on the clinicians decision	Feces in containers without buffer	In-house PCR (tcdB, cdtA and tcdC ∆117) (Hoegh et al. 2012)
Hvidovre	April 3rd 2019 to December 31st 2019	Capital	All stool samples sent for investigation of infectious diarrhea were tested	Feces in containers without buffer	In-house PCR (tcdB, cdtA and tcdC ∆117) (Hoegh et al. 2012)
Aarhus	all	Central	Testing on the clinicians decision	Feces in containers without buffer	In-house PCR (tcdA, tcdB, cdtA and tcdC ∆117) (Hoegh et al. 2012). GeneXpert in urgent cases
Sønderborg	January 1st 2016 to September 25th 2019	South	Testing on the clinicians decision	Feces in containers without buffer	BD MAX and in-house PCR (tcdA, tcdB and cdtAB)
Sønderborg	September 26th 2019 to December 31st 2019	South	Testing on the clinicians decision	Feces in containers without buffer	In-house PCR (tcdB and ctdAB)
Herlev	all	Capital	All patients with symptoms and above 60 years or hospitalized within 4 week	Feces in containers without buffer	Culture (Chromagar) and GeneXpert
Vejle	all	South	All stool samples investigated for infectious diarrhea from patients admitted to hospital. From general practitioner based on clinicians decision	Feces in containers without buffer	In-house PCR (tcdA, tcdB and cdtAB)
RH	all	Capital	Testing on the clinicians decision. Recieve only patients from hospital	Feces in containers without buffer	Seegene AllplexTMGI Assay or BD MAX. Positives cultured on CCFA plates
Odense	all	South	All stool samples sent for investigation of infectious diarrhea were tested	Feces in containers without buffer	Culture on CHROMID® C. difficile (BioMerieux) followed by in-house PCR on colonies (tcdA, tcdB, cdtAB) (Hoegh et al. 2012) and if cdtAB+ also tcdC ∆117) (de Boer et al. 2010)
Slagelse	all	Zealand	Testing on the clinicians decision. In addition, all fecal samples from patients above 65 years of age received for other testing were also tested for CD	Feces in containers without buffer	GeneXpert
Esbjerg	all	South	Testing on the clinicians decision. Additionally; all patients admitted to dept. of Gastroenterology, Antibiotic-associated diarrhea, patients with bloody diarrhea or pseudomembranous colitis.	Fecal swabs	Culture (CHROMID® C. difficile (BioMerieux)) from fecel swabs
Ålborg	all	North	All stool samples from hospital sent for GI-pathogens. From general practice testing on clinicians decision	Fecal swabs	GeneXpert on hospitalized patients. Stool samples from general practice were cultured (CHROMID® C. difficile (BioMerieux)) followed by GeneXpert

## Sheet: T2
#!/bin/bash
#Cdiff related QC analysis.
## Called by Bifrost qc Snakemake component sp_cdiff_fbi - KRKI 02-05-19
#/srv/data/tools/git.repositories/SSI-scripts/qcscripts/qcfindgene.sh
#reference=/srv/data/FBI/cdiff/references/Peptoclostridium_difficile_630_sequence.fasta
#reference=/srv/data/FBI/cdiff/references/tcdRegion.fasta
cdtAB=/srv/data/FBI/cdiff/seqdata/mette/Data/CD_strain_K744_binary_toxin_gene_locus.fasta
reference=/srv/data/FBI/cdiff/references/tcdRegion.fasta
positivecdtA=/srv/data/FBI/cdiff/seqdata/mette/Data/Positive_cdtA.fasta
positivecdtB=/srv/data/FBI/cdiff/seqdata/mette/Data/Positive_cdtB.fasta
strain=${PWD##*/}
fastq1=${1}
fastq2=${2}
stbit=${3}
qcstatus=${4}
dirname=$(pwd)
if [ -e $fastq1 ]; then
	lines=$( wc -l $fastq1 | awk '{print $1}' )
	# | awk '{print $1}')
	if [ $lines \< 1000000 ]; then
		echo "too short"
		/srv/data/tools/git.repositories/SSI-scripts/qcscripts/cdiffsummary.py --qc --forward $fastq1 --stbit $stbit --qcstatus short
		exit
	fi
else
	/srv/data/tools/git.repositories/SSI-scripts/qcscripts/cdiffsummary.py --qc --forward $fastq1 --stbit $stbit --qcstatus short
	exit
fi
/srv/data/tools/git.repositories/SSI-scripts/qcscripts/cdiffsummary.py --qc --forward $fastq1 --stbit $stbit --qcstatus $qcstatus
#exit
source activate env_serumqc
mkdir species
rm ./species/*
serum_readfilter runfilter kraken -R1 ${fastq1} -R2 ${fastq2} -o ./species/cdifffiltered -db /srv/data/DB/filter/cdiffsurv
#/tools/development/git.repositories/FastFilter-private/fastfilter.py -R1 ${fastq1} -R2 ${fastq2} -o ./species/cdifffiltered -db /srv/data/DB/filter/cdiffsurv
#/tools/development/git.repositories/FastFilter-private/fastfilter.py -R1 ${fastq1} -R2 ${fastq2} -o ./species/cdifffiltered -db /srv/data/BIG/NGS_facility/assembly/2018/180209_NB551234_0007_N_WGS_97_AHW2M3AFXX/1801F41188/cdifftest
filtered="./species/cdifffiltered_R1.fastq ./species/cdifffiltered_R2.fastq"
#filtered="1801F39621_S68_L555_R1_001.fastq.gz 1801F39621_S68_L555_R2_001.fastq.gz"
#filtered= "$fast1 $fastq2"
#dirname=`dirname $fastq1`
#strain=`basename $first | cut -d _ -f 1 --output-delimiter=_`
prefix=$dirname/species/$strain
#report=/srv/data/FBI/cdiff/FINDresults/${strain}_assessment_report.txt
report=./species/${strain}_assessment_report.txt
echo $dirname
echo $strain
export PYTHONPATH=/srv/data/tools/git.repositories/SSI-scripts/maos/:$PYTHONPATH
#env
#Making assessment report
if [ -e $report ]; then
	echo "Skipping making assessment report... text file exists"
	#exit "Done"
else
	echo "****Assessment report****
Strain: $strain
Reference strains:
$reference
$cdtAB
Analysis of strain $strain: " > $report
fi
# bwa & sammtools index
if [ -e $reference.ann ] && [ -e $cdtAB.ann ] && [ -e $reference.fai ] && [ -e $cdtAB.fai ]; then
	echo "Skipping bwa & samtools index... index-files exists"
else
	bwa index $reference
	samtools faidx $reference
	bwa index $cdtAB
	samtools faidx $cdtAB
fi
echo $reference
echo $filtered
# Align reads (reference)
if [ -e $prefix.sam ]; then
	echo "Skipping read alignment... $strain.sam exists"
else
	bwa mem -t 1 $reference $filtered -R "@RG\tID:1\tPL:illumina\tPU:barcode\tLB:myLibrary\tSM:20043495" > $prefix.sam
fi
# Translate sam to bam and sort by position (reference)
if [ -e $prefix.bam ]; then
	echo "Skipping alignment sort... $strain.bam exists"
else
	samtools view -b $prefix.sam | samtools sort -o $prefix.bam
	java -jar /home/ssi.ad/krki/Build/picard-tools-1.92/BuildBamIndex.jar I=$prefix.bam
fi
# Make dictionary of reference file
dict=`dirname $reference`/`basename $reference .fasta`.dict
if [ -e $dict ]; then
	echo "Skipping dictionary creation... $dict exists"
else
	java -jar /srv/data/tools/git.repositories/SSI-scripts/maos/metmbackup/CreateSequenceDictionary.jar R=$reference O=$dict
fi
# Make dictionary of cdtAB file
dictcdtAB=`dirname $cdtAB`/`basename $cdtAB .fasta`.dict
if [ -e $dictcdtAB ]; then
	echo "Skipping dictionary creation... $dictcdtAB exists"
else
	java -jar /srv/data/tools/git.repositories/SSI-scripts/maos/metmbackup/CreateSequenceDictionary.jar R=$cdtAB O=$dictcdtAB
fi
if [ -e $prefix.snp.vcf ] && [ -e $prefix.indel.vcf ]; then
	echo "Skipping SNP calls... $strain.vcf exists"
else
	java -jar /home/ssi.ad/krki/Build/Downloaded/GenomeAnalysisTK-3.5/GenomeAnalysisTK.jar -T UnifiedGenotyper -nt 1 -I $prefix.bam -R $reference -o $prefix.snp.vcf -ploidy 1 --genotype_likelihoods_model SNP --annotateNDA -maxAltAlleles 3 --output_mode EMIT_ALL_SITES
#	java -jar /srv/data/FBI/oldhome/kiil/Build/GenomeAnalysisTK-2.5-2-gf57256b/GenomeAnalysisTK.jar -T UnifiedGenotyper -nt 5 -I $prefix.bam -R $reference -o $prefix.snp.vcf -ploidy 1 --genotype_likelihoods_model SNP --annotateNDA -maxAltAlleles 3 --output_mode EMIT_ALL_SITES
	java -jar /home/ssi.ad/krki/Build/Downloaded/GenomeAnalysisTK-3.5/GenomeAnalysisTK.jar -T UnifiedGenotyper -nt 1 -I $prefix.bam -R $reference -o $prefix.indel.vcf -ploidy 1 --genotype_likelihoods_model INDEL --annotateNDA -maxAltAlleles 6
fi
deletionA=$( { python3 /srv/data/tools/git.repositories/SSI-scripts/maos/extract_gene_from_vcf_new.py $prefix.snp.vcf $prefix.indel.vcf -o ${prefix}_tcdA.info -i ${prefix}_tcdA -d 9450 -l 17582 -t; } )
deletionB=$( { python3 /srv/data/tools/git.repositories/SSI-scripts/maos/extract_gene_from_vcf_new.py $prefix.snp.vcf $prefix.indel.vcf -o ${prefix}_tcdB.info -i ${prefix}_tcdB -d 1000 -l 8100 -t; } 2>&1 )
deletionC=$( { python3 /srv/data/tools/git.repositories/SSI-scripts/maos/extract_gene_from_vcf_new.py $prefix.snp.vcf $prefix.indel.vcf -o ${prefix}_tcdC.info -i ${prefix}_tcdC -d 17916 -l 18615 -r -t; } 2>&1 )
deletioncdtA=$( { python3 /srv/data/tools/git.repositories/SSI-scripts/maos/extract_gene_from_vcf_new.py $prefix.snp.vcf $prefix.indel.vcf -o ${prefix}_cdtA.info -i ${prefix}_cdtA -d 21632 -l 23020 ; } 2>&1 )
deletioncdtB=$( { python3 /srv/data/tools/git.repositories/SSI-scripts/maos/extract_gene_from_vcf_new.py $prefix.snp.vcf $prefix.indel.vcf -o ${prefix}_cdtB.info -i ${prefix}_cdtB -d 23076 -l 25703; } 2>&1 )
#806007 2017 3405 3461 6088 19615
grep "\s18500" ${prefix}.snp.vcf >> $report
#grep "qc_action" "qc.txt" >> $report
#fi
deletionA=$(head -2 ${prefix}_tcdA.info)
deletionB=$(head -2 ${prefix}_tcdB.info)
deletionC=$(head -1 ${prefix}_tcdC.info)
deletioncdtA=$(head -1 ${prefix}_cdtA.info)
deletioncdtB=$(head -1 ${prefix}_cdtB.info)
echo "Found in tcdA:$deletionA " >> $report
echo "Found in tcdB:$deletionB " >> $report
echo "Found in tcdC:$deletionC " >> $report
echo "Found in cdtA:$deletioncdtA " >> $report
echo "Found in cdtB:$deletioncdtB " >> $report
echo 'TRST results' >> $report
#if [ -e ${strain}_TRST.fasta ] ; then
	#echo "TRST from ${prefix}_TRST.fasta" >> $report
#	cat ${strain}_TRST.fasta >> $report
#else
/srv/data/tools/git.repositories/SSI-scripts/maos/metmbackup/TRSTfinder2.py ./assemblatron/contigs.fasta | tee ./species/${strain}_TRST.fasta >> $report
#/srv/data/FBI/oldhome/kiil/bin/TRSTfinder.py ${prefix}_assembly.fasta | tee ${prefix}_TRST.fasta >> $report
#fi
echo $fastq1
#/srv/data/tools/git.repositories/SSI-scripts/maos/extract_gene_from_vcf_res.py -o ${dirname} -s
/srv/data/tools/git.repositories/SSI-scripts/qcscripts/cdiffsummary.py --qc --forward $fastq1 --stbit $stbit --qcstatus $qcstatus
#/srv/data/tools/git.repositories/SSI-scripts/qcscripts/cdiffsummary.py --qc --forward $fastq1 --stbit $stbit --status $qcstatus

## Sheet: T3
Patient age group	Sentinel no.	TRST	ST	tcdA	tcdB	cdtA_cdtB	Region
45-64	1	Unknown		-	-	-/-	Capital
≥65	1	Unknown		-	-	-/-	Capital
45-64	1	tr039		-	-	-/-	Central
45-64	1	Unknown		-	-	-/-	Central
45-64	1	tr249		-	-	-/-	Central
≥65	1	tr229		-	-	-/-	Central
≥65	1	tr010		-	-	-/-	Central
45-64	1	tr009		-	-	-/-	North
45-64	1	Unknown		-	-	-/-	North
≥65	1	tr014		-	-	-/-	South
≥65	1	tr246		-	-	-/-	Zealand
≥65	1	tr039		-	-	-/-	Zealand
≥65	2	tr010		-	-	-/-	Capital
≥65	2	tr267		-	-	-/-	Central
≥65	2	Unknown		-	-	-/-	South
≥65	2	tr082		-	-	-/-	South
≥65	2	tr268		-	-	-/-	South
0-1	2	Unknown		-	-	-/-	South
18-44	2	tr263		-	-	-/-	South
18-44	2	tr263		-	-	-/-	South
0-1	2	Unknown		-	-	-/-	Zealand
≥65	2	tr086		-	-	-/-	Zealand
≥65	2	Unknown		-	-	-/-	Zealand
≥65	3	tr101		-	-	-/-	Capital
≥65	3	tr101		-	-	-/-	Capital
≥65	3	Unknown		-	-	-/-	Capital
≥65	3	Unknown		-	-	-/-	Central
≥65	3	Unknown		-	-	-/-	Central
≥65	3	Unknown		-	-	-/-	Central
0-1	3	Unknown		-	-	-/-	South
18-44	3	tr082		-	-	-/-	South
18-44	3	tr010		-	-	-/-	South
45-64	3	Unknown		-	-	-/-	South
18-44	3	Unknown		-	-	-/-	South
18-44	3	tr010		-	-	-/-	South
≥65	3	tr039		-	-	-/-	Zealand
18-44	4	tr097		-	-	-/-	Central
45-64	4	Unknown		-	-	-/-	Central
≥65	4	tr006		-	-	-/-	Central
≥65	4	tr006		-	-	-/-	Central
18-44	4	tr010		-	-	-/-	South
18-44	4	Unknown		-	-	-/-	South
45-64	4	Unknown		-	-	-/-	South
≥65	4	tr010		-	-	-/-	South
0-1	4	Unknown		-	-	-/-	South
0-1	4	Unknown		-	-	-/-	South
45-64	4	tr009		-	-	-/-	South
45-64	4	tr009		-	-	-/-	South
45-64	4	tr009		-	-	-/-	South
45-64	4	tr009		-	-	-/-	South
≥65	4	Unknown		-	-	-/-	Zealand
45-64	5	tr010	15	-	-	-/-	Zealand
≥65	5	Unknown	26	-	-	-/-	Capital
≥65	5	Unknown	100	-	-	-/-	Capital
45-64	5	Unknown	243	-	-	-/-	Capital
≥65	5	Unknown	609	-	-	-/-	Capital
45-64	5	Unknown	610	-	-	-/-	South
45-64	6	tr071	31	-	-	-/-	South
45-64	6	Unknown	39	-	-	-/-	Central
≥65	6	Unknown	39	-	-	-/-	South
0-1	6	Unknown	48	-	-	-/-	South
≥65	6	Unknown	101	-	-	-/-	South
≥65	6	Unknown	327	-	-	-/-	Zealand
≥65	6	Unknown	594	-	-	-/-	South
≥65	6	Unknown	613	-	-	-/-	Central
≥65	6	Unknown	614	-	-	-/-	Capital
2-17	7	Unknown	7	-	-	-/-	Capital
≥65	7	Unknown	26	-	-	-/-	Capital
≥65	7	Unknown	29	-	-	-/-	South
45-64	7	tr246	101	-	-	-/-	North
≥65	7	Unknown	581	-	-	-/-	Capital
≥65	7	Unknown	Unknown	-	-	-/-	Capital
≥65	8	tr009	3	-	-	-/-	Central
≥65	8	tr097	7	-	-	-/-	Capital
45-64	8	tr097	7	-	-	-/-	North
≥65	8	tr097	7	-	-	-/-	Zealand
≥65	8	tr010	15	-	-	-/-	Capital
45-64	8	tr010	15	-	-	-/-	Central
≥65	8	tr010	15	-	-	-/-	South
45-64	8	Unknown	39	-	-	-/-	Zealand
≥65	8	tr180	274	-	-	-/-	Central
≥65	8	Unknown	Unknown	-	-	-/-	Capital
≥65	8	Unknown	Unknown	-	-	-/-	Zealand
≥65	8	Unknown	Unknown	-	-	-/-	Zealand

## Sheet: T4
Patient age group	Sentinel no.	TRST	ST	tcdA	tcdB	cdtA/B	Region
0-1	7	tr070	11	+	+	+/+	South
0-1	6	tr014	2	+	+	-/-	South
0-1	6	tr014	2	+	+	-/-	South
0-1	1	tr065	14	+	+	-/-	South
0-1	6	tr014	2	+	+	-/-	Capital
0-1	1	tr011		+	+	-/-	Capital
0-1	7	tr205	133	+	+	-/-	Capital
0-1	7	tr067	11	+	+	+/+	South
0-1	5	tr052	6	+	+	-/-	South
0-1	2	tr002		+	+	-/-	South
0-1	4	tr002		+	+	-/-	South
0-1	5	tr028	9	+	+	-/-	South
0-1	5	tr048	55	+	+	-/-	South
0-1	4	tr048	55	+	+	-/-	South
0-1	6	tr014	13	+	+	-/-	South
0-1	5	tr014	2	+	+	-/-	South
0-1	4	tr014		+	+	-/-	South
0-1	7	tr014	2	+	+	-/-	South
0-1	7	tr014	2	+	+	-/-	South
0-1	3	tr014		+	+	-/-	South
0-1	4	tr014		+	+	-/-	South
0-1	6	tr014	2	+	+	-/-	South
0-1	5	tr014	2	+	+	-/-	South
0-1	5	tr014	2	+	+	-/-	South
0-1	4	tr014		+	+	-/-	South
0-1	6	tr014	2	+	+	-/-	South
0-1	5	tr029	16	+	+	-/-	South
0-1	4	tr056		+	+	-/-	South
0-1	7	tr065	49	+	+	-/-	South
0-1	5	tr134	322	+	+	-/-	South
0-1	6	tr199	104	+	+	-/-	South
0-1	6	tr205	133	+	+	-/-	South
0-1	3	tr028		+	+	-/-	Capital
0-1	3	tr062		+	+	-/-	Capital
0-1	7	tr062	42	+	+	-/-	Capital
0-1	3	tr062		+	+	-/-	Capital
0-1	7	tr062	42	+	+	-/-	Capital
0-1	3	tr048	55	+	+	-/-	Capital
0-1	3	tr014		+	+	-/-	Capital
0-1	7	tr014	2	+	+	-/-	Capital
0-1	2	tr014	2	+	+	-/-	Capital
0-1	7	tr014	2	+	+	-/-	Capital
0-1	3	tr014		+	+	-/-	Capital
0-1	5	tr014	2	+	+	-/-	Capital
0-1	7	tr062	28	+	+	-/-	Capital
0-1	7	tr062	28	+	+	-/-	Capital
0-1	8	tr120	149	+	+	-/-	Capital
0-1	1	tr242	3	+	+	-/-	Capital
0-1	5	tr065	14	+	+	-/-	South
0-1	4	tr052		+	+	-/-	South
0-1	8	tr062	42	+	+	-/-	South
0-1	4	tr014		+	+	-/-	South
0-1	2	tr014	2	+	+	-/-	South
0-1	6	tr014	2	+	+	-/-	South
0-1	6	tr288	239	+	+	-/-	South
0-1	5	Unknown	88	-	+	-/-	South
0-1	4	tr052		+	+	-/-	North
0-1	6	tr052	6	+	+	-/-	North
0-1	2	tr002		+	+	-/-	North
0-1	1	tr002	8	+	+	-/-	North
0-1	2	tr028		+	+	-/-	North
0-1	6	tr028	9	+	+	-/-	North
0-1	7	tr014	2	+	+	-/-	North
0-1	1	tr014	2	+	+	-/-	North
0-1	2	tr014		+	+	-/-	North
0-1	4	tr014		+	+	-/-	North
0-1	8	tr014	2	+	+	-/-	North
0-1	4	tr056		+	+	-/-	North
0-1	4	tr011		+	+	-/-	North
0-1	4	tr014		+	+	-/-	North
0-1	4	tr014		+	+	-/-	North
0-1	4	tr014		+	+	-/-	North
0-1	1	tr016		+	+	+/+	Central
0-1	7	tr067	11	+	+	+/+	Central
0-1	5	tr002	8	+	+	-/-	Central
0-1	7	tr014	2	+	+	-/-	Central

## Sheet: T5
Patient age group	Sentinel no.	TRST	ST	tcdA	tcdB	cdtA/B	Region
45-64	1	tr014	2	+	+	-/-	Capital
45-64	1	tr014	2	+	+	-/-	Capital
45-64	1	tr012		+	+	-/-	South
45-64	1	tr056	58	+	+	-/-	Capital
45-64	1	tr016	5	+	+	+/+	North
45-64	1	tr062	42	+	+	-/-	Capital
45-64	1	tr019	67	+	+	+/+	Capital
45-64	1	tr001	3	+	+	-/-	South
45-64	1	tr012		+	+	-/-	South
45-64	1	tr046	35	+	+	-/-	South
45-64	1	tr001	3	+	+	-/-	Capital
45-64	1	tr065	14	+	+	-/-	Capital
45-64	1	tr101		+	+	-/-	South
45-64	1	tr068		+	+	-/-	Central
45-64	1	tr001	3	+	+	-/-	South
45-64	1	tr014	2	+	+	-/-	Capital
45-64	1	tr014	2	+	+	-/-	Central
45-64	1	tr019	67	+	+	+/+	Capital
45-64	1	tr070	11	+	+	+/+	North
45-64	1	tr070	11	+	+	+/+	Capital
45-64	1	tr070	11	+	+	+/+	North
45-64	1	tr241	82	+	+	-/-	South
45-64	1	tr014		+	+	-/-	Capital
45-64	1	tr014		+	+	-/-	Capital
45-64	1	tr048	55	+	+	-/-	Capital
45-64	1	tr070	11	+	+	+/+	South
45-64	1	tr070	11	+	+	+/+	Zealand
45-64	1	tr011	36	+	+	-/-	Capital
45-64	1	tr070	11	+	+	+/+	Capital
45-64	1	tr002	8	+	+	-/-	Capital
45-64	1	tr027		+	+	+/+	Capital
45-64	1	tr065	14	+	+	-/-	Central
45-64	1	tr070	11	+	+	+/+	Capital
45-64	1	tr014	13	+	+	-/-	Capital
45-64	1	tr014	13	+	+	-/-	Central
45-64	1	tr070	11	+	+	+/+	South
45-64	1	tr014	13	+	+	-/-	South
45-64	1	tr014	605	+	+	-/-	Capital
45-64	1	tr014		+	+	-/-	Central
45-64	1	tr022	53	+	+	-/-	Capital
45-64	1	tr027		+	+	+/+	South
2-17	1	tr048	55	+	+	-/-	Capital
2-17	1	tr044		+	+	-/-	Capital
2-17	1	tr097	7	+	+	-/-	Capital
2-17	1	tr002	8	+	+	-/-	South
2-17	1	tr065	14	+	+	-/-	North
18-44	1	tr002	8	+	+	-/-	North
18-44	1	tr001	3	+	+	-/-	Capital
18-44	1	tr014	2	+	+	-/-	North
18-44	1	tr048	55	+	+	-/-	South
18-44	1	tr240	49	+	+	-/-	Central
18-44	1	tr014	110	+	+	-/-	Central
18-44	1	tr248		+	+	-/-	Central
18-44	1	Unknown		+	+	-/-	Central
18-44	1	tr067		+	+	+/+	Central
18-44	1	tr046	1	+	+	-/-	South
18-44	1	tr062		+	+	-/-	Capital
18-44	1	tr001	3	+	+	-/-	South
18-44	1	tr002	8	+	+	-/-	Central
18-44	1	tr014	2	+	+	-/-	North
18-44	1	tr012	139	+	+	-/-	Capital
18-44	1	tr002	8	+	+	-/-	North
18-44	1	tr070	11	+	+	+/+	Central
18-44	1	tr002	8	+	+	-/-	South
18-44	1	tr027	1	+	+	+/+	Capital
18-44	1	tr051	6	+	+	-/-	Capital
18-44	1	tr014	2	+	+	-/-	Capital
18-44	1	tr014	2	+	+	-/-	North
18-44	1	tr065	14	+	+	-/-	Capital
18-44	1	tr002		+	+	-/-	South
18-44	1	tr002	8	+	+	-/-	Zealand
≥65	1	tr014	2	+	+	-/-	Central
≥65	1	tr016	5	+	+	+/+	South
≥65	1	tr027		+	+	+/+	Zealand
≥65	1	tr121	35	+	+	-/-	South
≥65	1	tr014	110	+	+	-/-	Zealand
≥65	1	tr014	2	+	+	-/-	Central
≥65	1	tr065	49	+	+	-/-	Central
≥65	1	tr171		+	+	-/-	Capital
≥65	1	tr014	2	+	+	-/-	South
≥65	1	tr029	16	+	+	-/-	Capital
≥65	1	tr065	14	+	+	-/-	Capital
≥65	1	tr014	2	+	+	-/-	Zealand
≥65	1	tr065	14	+	+	-/-	Capital
≥65	1	tr067	11	+	+	+/+	North
≥65	1	tr070		+	+	+/+	Capital
≥65	1	tr012	21	+	+	-/-	North
≥65	1	tr014	103	+	+	-/-	Capital
≥65	1	tr014	110	+	+	-/-	South
≥65	1	tr014	2	+	+	-/-	Zealand
≥65	1	tr019	67	+	+	+/+	Central
≥65	1	tr043	103	+	+	-/-	Capital
≥65	1	tr065	14	+	+	-/-	North
≥65	1	tr070	11	+	+	+/+	North
≥65	1	tr002		+	+	-/-	Zealand
≥65	1	tr012	54	+	+	-/-	Central
≥65	1	tr014	13	+	+	-/-	Capital
≥65	1	tr014	35	+	+	-/-	Capital
≥65	1	tr014	13	+	+	-/-	Central
≥65	1	tr056	58	+	+	-/-	South
≥65	1	tr067	11	+	+	+/+	Capital
≥65	1	tr027	1	+	+	+/+	Capital
≥65	1	tr120	149	+	+	-/-	North
≥65	1	tr002	8	+	+	-/-	Zealand
≥65	1	tr014	13	+	+	-/-	Central
≥65	1	tr027	1	+	+	+/+	Capital
≥65	1	tr002	8	+	+	-/-	Capital
≥65	1	tr014	2	+	+	-/-	Zealand
≥65	1	tr015	44	+	+	-/-	South
≥65	1	tr191	80	+	+	-/-	Zealand
≥65	1	tr012	54	+	+	-/-	Central
≥65	1	tr014	2	+	+	-/-	South
≥65	1	tr014	2	+	+	-/-	South
≥65	1	tr014	13	+	+	-/-	Central
≥65	1	tr027	1	+	+	+/+	Capital
≥65	1	tr043	153	+	+	-/-	Capital
≥65	1	tr044	59	+	+	-/-	Zealand
≥65	1	tr052	6	+	+	-/-	Zealand
≥65	1	tr062	42	+	+	-/-	Capital
≥65	1	tr067		+	+	+/+	South
≥65	1	tr001	3	+	+	-/-	Capital
≥65	1	tr014	102	+	+	-/-	Capital
≥65	1	tr027	1	+	+	+/+	Zealand
≥65	1	tr029		+	+	-/-	South
≥65	1	tr065	14	+	+	-/-	Zealand
≥65	1	tr065	49	+	+	-/-	North
≥65	1	tr067	11	+	+	+/+	South
≥65	1	tr002	8	+	+	-/-	Central
≥65	1	tr011	36	+	+	-/-	South
≥65	1	tr014	13	+	+	-/-	South
≥65	1	tr027		+	+	+/+	Zealand
≥65	1	tr052	6	+	+	-/-	Zealand
≥65	1	tr070	11	+	+	+/+	Zealand
≥65	1	tr087	36	+	+	-/-	North
≥65	1	tr046		+	+	-/-	Capital
≥65	1	tr052	6	+	+	-/-	Zealand
≥65	1	tr001	3	+	+	-/-	Zealand
≥65	1	tr065	49	+	+	-/-	Capital
≥65	1	tr205	133	+	+	-/-	Central
≥65	1	tr011	36	+	+	-/-	Zealand
≥65	1	tr014	2	+	+	-/-	Zealand
≥65	1	tr014	2	+	+	-/-	Central
≥65	1	tr048		+	+	-/-	Capital
≥65	1	tr067	11	+	+	+/+	Capital
≥65	1	tr070	11	+	+	+/+	North
≥65	1	tr070	11	+	+	+/+	Central
≥65	1	tr117	2	+	+	-/-	Capital
≥65	1	tr014	604	+	+	-/-	South
≥65	1	tr027		+	+	+/+	Capital
≥65	1	tr028	9	+	+	-/-	South
≥65	1	tr070	11	+	+	+/+	Central
≥65	1	tr087	36	+	+	-/-	Central
≥65	1	tr002		+	+	-/-	Central
≥65	1	tr005	17	+	+	-/-	Capital
≥65	1	tr014	13	+	+	-/-	Capital
≥65	1	tr014	2	+	+	-/-	South
≥65	1	tr097	7	+	+	-/-	South
≥65	1	tr002	8	+	+	-/-	Capital
≥65	1	tr014	2	+	+	-/-	Central
≥65	1	tr027	1	+	+	+/+	Capital
≥65	1	tr027	1	+	+	+/+	South
≥65	1	tr028	9	+	+	-/-	Central
≥65	1	tr052	6	+	+	-/-	North
≥65	1	tr164	48	+	+	-/-	Zealand
≥65	1	tr012	21	+	+	-/-	South
≥65	1	tr012	21	+	+	-/-	North
≥65	1	tr015	44	+	+	-/-	Zealand
≥65	1	tr027		+	+	-/-	Capital
≥65	1	tr027		+	+	+/+	Zealand
≥65	1	tr048	55	+	+	-/-	North
≥65	1	tr002		+	+	-/-	Zealand
≥65	1	tr012	21	+	+	-/-	Capital
≥65	1	tr027	1	+	+	+/+	South
≥65	1	tr048	55	+	+	-/-	Capital
≥65	1	tr065	14	+	+	-/-	Capital
≥65	1	tr067	11	+	+	+/+	Capital
≥65	1	tr097		+	+	-/-	Zealand
≥65	1	tr012	21	+	+	-/-	North
≥65	1	tr013	45	+	+	-/-	Capital
≥65	1	tr120	585	+	+	-/-	Capital
≥65	1	tr014	2	+	+	-/-	Zealand
≥65	1	tr027		+	+	+/+	Capital
≥65	1	tr070	11	+	+	+/+	South
≥65	1	tr014	2	+	+	-/-	North
≥65	1	tr001	3	+	+	-/-	Central
≥65	1	tr052	44	+	+	-/-	South
≥65	1	tr014	2	+	+	-/-	North
≥65	1	tr029	16	+	+	-/-	Capital
≥65	1	tr054	43	+	+	-/-	Capital
≥65	1	tr027	1	+	+	+/+	Capital
≥65	1	tr052	6	+	+	-/-	Capital
≥65	1	tr070	11	+	+	+/+	Central
≥65	1	tr121		+	+	-/-	Capital
≥65	1	tr014	2	+	+	-/-	Capital
≥65	1	tr014	2	+	+	-/-	South
≥65	1	tr027		+	+	-/-	Capital
≥65	1	tr052		+	+	-/-	Zealand
≥65	1	tr014	2	+	+	-/-	South
≥65	1	tr001	3	+	+	-/-	Capital
≥65	1	tr029	16	+	+	-/-	Zealand
≥65	1	tr070	11	+	+	+/+	Capital
≥65	1	tr012	63	+	+	-/-	Capital
≥65	1	tr014		+	+	-/-	Central
45-64	2	Unknown		+	+	-/-	Zealand
45-64	2	tr014		+	+	-/-	South
45-64	2	tr070		+	+	+/+	Central
45-64	2	tr014		+	+	-/-	Zealand
45-64	2	tr027		+	+	+/+	Capital
45-64	2	tr070		+	+	+/+	Central
45-64	2	tr052		+	+	-/-	South
45-64	2	tr014		+	+	-/-	Zealand
45-64	2	tr019		+	+	+/+	Central
45-64	2	tr045	10	+	+	-/-	Central
45-64	2	tr070		+	+	+/+	North
45-64	2	tr070		+	+	+/+	Central
45-64	2	tr002		+	+	-/-	Capital
45-64	2	tr014		+	+	-/-	Zealand
45-64	2	tr070		+	+	+/+	North
45-64	2	tr014		+	+	-/-	Zealand
45-64	2	tr002		+	+	-/-	Central
45-64	2	tr028		+	+	-/-	Capital
45-64	2	tr028		+	+	-/-	Capital
45-64	2	tr070		+	+	+/+	North
45-64	2	tr265	63	+	+	-/-	Capital
45-64	2	tr027		+	+	+/+	Capital
45-64	2	tr027		+	+	+/+	Capital
45-64	2	tr241	82	+	+	-/-	South
45-64	2	tr014		+	+	-/-	Capital
45-64	2	tr014		+	+	-/-	South
45-64	2	tr002		+	+	-/-	Central
45-64	2	tr027		+	+	+/+	Central
45-64	2	tr014	2	+	+	-/-	Zealand
45-64	2	tr070		+	+	+/+	Zealand
45-64	2	tr211	55	+	+	-/-	Zealand
45-64	2	tr014		+	+	-/-	Zealand
45-64	2	tr052		+	+	-/-	Zealand
45-64	2	tr070		+	+	+/+	Capital
45-64	2	tr012	54	+	+	-/-	Capital
45-64	2	tr014		+	+	-/-	North
45-64	2	tr052		+	+	-/-	South
45-64	2	tr266	575	+	+	+/+	Zealand
45-64	2	tr001	3	+	+	-/-	North
45-64	2	tr002		+	+	-/-	Capital
45-64	2	tr014		+	+	-/-	Capital
45-64	2	tr018		+	+	+/+	Capital
45-64	2	tr062		+	+	-/-	Capital
45-64	2	tr065		+	+	-/-	Zealand
45-64	2	tr014		+	+	-/-	South
45-64	2	tr062		+	+	-/-	Zealand
45-64	2	tr014		+	+	-/-	Zealand
45-64	2	tr014		+	+	-/-	North
45-64	2	tr115	8	+	+	-/-	Central
2-17	2	tr052		+	+	-/-	Central
2-17	2	tr065		+	+	-/-	Capital
2-17	2	tr013	45	+	+	+/+	Capital
2-17	2	tr015		+	+	-/-	Capital
18-44	2	tr015		+	+	-/-	Central
18-44	2	tr001	3	+	+	-/-	South
18-44	2	tr012	54	+	+	-/-	Capital
18-44	2	tr027		+	+	+/+	Capital
18-44	2	tr027		+	+	+/+	Capital
18-44	2	tr067		+	+	+/+	Capital
18-44	2	tr014		+	+	-/-	Capital
18-44	2	tr014		+	+	-/-	South
18-44	2	tr070		+	+	+/+	Zealand
18-44	2	tr014		+	+	-/-	Zealand
18-44	2	tr014		+	+	-/-	North
18-44	2	tr022		+	+	-/-	Zealand
18-44	2	tr062		+	+	-/-	Capital
18-44	2	tr002		+	-	-/-	Capital
18-44	2	tr014		+	+	-/-	Central
18-44	2	tr205	133	+	+	-/-	North
18-44	2	tr123	35	+	+	+/+	Central
18-44	2	tr014		+	+	-/-	Capital
18-44	2	tr027		+	+	+/+	Capital
18-44	2	tr051		+	+	-/-	Central
18-44	2	tr016		+	+	+/+	South
18-44	2	tr087		+	+	-/-	South
18-44	2	Unknown		+	+	-/-	South
18-44	2	tr029		+	+	-/-	Central
18-44	2	tr070		+	+	+/+	Capital
18-44	2	tr070		+	+	+/+	Central
≥65	2	tr011	36	+	+	-/-	Central
≥65	2	tr027		+	+	+/+	Capital
≥65	2	tr052		+	+	-/-	Capital
≥65	2	tr087		+	+	-/-	Capital
≥65	2	tr027		+	+	+/+	Capital
≥65	2	tr052		+	+	-/-	North
≥65	2	tr043	103	+	+	-/-	Capital
≥65	2	tr067		+	+	+/+	South
≥65	2	tr070		+	+	+/+	Capital
≥65	2	tr092	5	+	+	+/+	Central
≥65	2	tr014		+	+	-/-	Capital
≥65	2	tr027		+	+	+/+	Central
≥65	2	tr028		+	+	-/-	Zealand
≥65	2	tr048		+	+	-/-	Zealand
≥65	2	tr070		+	+	+/+	South
≥65	2	tr014		+	+	-/-	Zealand
≥65	2	tr014		+	+	-/-	Zealand
≥65	2	tr027		+	+	+/+	Capital
≥65	2	tr014		+	+	-/-	South
≥65	2	tr014		+	+	-/-	Central
≥65	2	tr028		+	+	-/-	Central
≥65	2	tr001	3	+	+	-/-	Central
≥65	2	tr012	54	+	+	-/-	North
≥65	2	tr014		+	+	-/-	Central
≥65	2	tr015		+	+	-/-	Zealand
≥65	2	tr016		+	+	+/+	Central
≥65	2	tr017	37	-	+	+/+	South
≥65	2	tr027	1	+	+	+/+	Capital
≥65	2	tr027		+	+	+/+	Capital
≥65	2	tr027		+	+	+/+	Capital
≥65	2	tr065		+	+	-/-	Capital
≥65	2	tr065		+	+	-/-	North
≥65	2	tr163		+	+	-/-	Capital
≥65	2	tr001	3	+	+	-/-	Capital
≥65	2	tr002		+	+	-/-	Capital
≥65	2	tr014		+	+	-/-	North
≥65	2	tr016		+	+	+/+	Capital
≥65	2	tr027		+	+	+/+	Capital
≥65	2	tr027		+	+	+/+	Capital
≥65	2	tr028		+	+	-/-	Capital
≥65	2	tr065		+	+	-/-	North
≥65	2	tr067		+	+	+/+	South
≥65	2	tr029		+	+	-/-	Central
≥65	2	tr014		+	+	-/-	Capital
≥65	2	tr048		+	+	-/-	South
≥65	2	tr052		+	+	-/-	Zealand
≥65	2	tr067		+	+	+/+	North
≥65	2	tr070		+	+	+/+	Zealand
≥65	2	tr087		+	+	-/-	South
≥65	2	tr014		+	+	-/-	Central
≥65	2	tr019		+	+	+/+	North
≥65	2	tr028		+	+	-/-	Zealand
≥65	2	tr067		+	+	+/+	North
≥65	2	tr005		+	+	-/-	Zealand
≥65	2	tr014	2	+	+	-/-	North
≥65	2	tr015		+	+	-/-	North
≥65	2	tr171	153	+	+	-/-	Capital
≥65	2	tr022		+	+	-/-	Central
≥65	2	tr027		+	+	+/+	Capital
≥65	2	tr027		+	+	+/+	Capital
≥65	2	tr027	1	+	+	+/+	Zealand
≥65	2	tr070		+	+	+/+	Capital
≥65	2	Unknown		+	+	-/-	Capital
≥65	2	tr002		+	+	-/-	Zealand
≥65	2	tr005		+	+	-/-	South
≥65	2	tr012	54	+	+	-/-	Capital
≥65	2	tr014		+	+	-/-	South
≥65	2	tr014	2	+	+	-/-	Central
≥65	2	tr027		+	+	+/+	Capital
≥65	2	tr048		+	+	-/-	Capital
≥65	2	tr052		+	+	-/-	South
≥65	2	tr001	3	+	+	-/-	Capital
≥65	2	tr029		+	+	-/-	Capital
≥65	2	tr046	35	+	+	+/+	South
≥65	2	tr065		+	+	-/-	North
≥65	2	tr002		+	+	-/-	Zealand
≥65	2	tr027		+	+	+/+	Capital
≥65	2	tr070		+	+	+/+	Zealand
≥65	2	tr001	3	+	+	-/-	Central
≥65	2	tr001	3	+	+	-/-	Central
≥65	2	tr014		+	+	-/-	Capital
≥65	2	tr014		+	+	-/-	South
≥65	2	tr014		+	+	-/-	South
≥65	2	tr027		+	+	+/+	Capital
≥65	2	tr027		+	+	+/+	Capital
≥65	2	tr051		+	+	-/-	North
≥65	2	tr065		+	+	-/-	North
≥65	2	tr171		+	+	-/-	South
≥65	2	tr002		+	+	-/-	Central
≥65	2	tr005		+	+	-/-	Capital
≥65	2	tr014		+	+	-/-	Zealand
≥65	2	tr014		+	+	-/-	Zealand
≥65	2	tr027		+	+	+/+	Capital
≥65	2	tr027		+	+	+/+	Capital
≥65	2	tr065		+	+	-/-	Central
≥65	2	tr070		+	+	+/+	Capital
≥65	2	tr070		+	+	+/+	Capital
≥65	2	Unknown		+	+	-/-	Capital
≥65	2	tr001	3	+	+	-/-	South
≥65	2	tr002		+	+	-/-	Zealand
≥65	2	tr014		+	+	-/-	Central
≥65	2	tr027		+	+	+/+	Capital
≥65	2	tr052		+	+	-/-	Zealand
≥65	2	tr070		+	+	+/+	Zealand
≥65	2	tr264	592	-	+	+/+	Capital
≥65	2	tr014		+	+	-/-	Capital
≥65	2	tr014		+	+	-/-	Zealand
≥65	2	tr014		+	+	-/-	South
≥65	2	tr027		+	+	+/+	Capital
≥65	2	tr027		+	+	+/+	Capital
≥65	2	tr052		+	+	-/-	Capital
≥65	2	tr052		+	+	-/-	Zealand
≥65	2	tr001	3	+	+	-/-	Capital
≥65	2	tr001	3	+	+	-/-	South
≥65	2	tr014		+	+	-/-	Zealand
≥65	2	tr028		+	+	-/-	South
≥65	2	tr070		+	+	+/+	South
≥65	2	tr087		+	+	-/-	Zealand
≥65	2	tr002		+	+	-/-	Capital
≥65	2	tr002		+	+	-/-	North
≥65	2	tr012	21	+	+	-/-	Zealand
≥65	2	tr027		+	+	+/+	Capital
≥65	2	tr027		+	+	+/+	Capital
≥65	2	tr027		+	+	+/+	Capital
≥65	2	tr044	59	+	+	-/-	North
≥65	2	tr065		+	+	-/-	South
≥65	2	tr067		+	+	+/+	South
≥65	2	tr067		+	+	+/+	Capital
≥65	2	tr087		+	+	-/-	South
≥65	2	tr014		+	+	-/-	South
≥65	2	tr014		+	+	-/-	Central
≥65	2	tr070		+	+	-/-	South
≥65	2	Unknown		+	+	+/+	Capital
≥65	2	tr002		+	+	-/-	Capital
≥65	2	tr012	21	+	+	-/-	North
≥65	2	tr013		+	+	-/-	Capital
≥65	2	tr027		+	+	+/+	Capital
≥65	2	tr027		+	+	+/+	Capital
≥65	2	tr027	1	+	+	+/+	Central
≥65	2	tr062		+	+	-/-	Zealand
≥65	2	tr014		+	+	-/-	Capital
≥65	2	tr027		+	+	+/+	Capital
≥65	2	tr027		+	+	+/+	Capital
≥65	2	tr012	54	+	+	-/-	Capital
≥65	2	tr027		+	+	+/+	Capital
≥65	2	tr067		+	+	+/+	Central
≥65	2	tr041	606	+	+	+/+	Central
≥65	2	tr041	-	+	+	+/+	Central
≥65	2	tr014		+	+	-/-	Capital
≥65	2	tr056	58	+	+	-/-	North
≥65	2	tr070		+	+	+/+	Capital
≥65	2	tr070		+	+	+/+	Central
≥65	2	tr027		+	+	+/+	Capital
≥65	2	tr070		+	+	+/+	South
45-64	3	tr016		+	+	+/+	South
45-64	3	tr029		+	+	-/-	South
45-64	3	tr048		+	+	-/-	Zealand
45-64	3	tr065		+	+	-/-	Central
45-64	3	tr087		+	+	-/-	North
45-64	3	tr027		+	+	+/+	Capital
45-64	3	tr184		+	+	-/-	South
45-64	3	tr014		+	+	-/-	South
45-64	3	tr014		+	+	-/-	Zealand
45-64	3	tr043		+	+	-/-	Capital
45-64	3	tr014		+	+	-/-	Central
45-64	3	tr054		+	+	-/-	Central
45-64	3	tr095		+	+	+/+	South
45-64	3	tr001	3	+	+	-/-	Central
45-64	3	tr012		+	+	-/-	Central
45-64	3	tr062		+	+	-/-	Capital
45-64	3	tr062		+	+	-/-	Central
45-64	3	tr027		+	+	+/+	Capital
45-64	3	tr027		+	+	+/+	Capital
45-64	3	tr276		+	+	-/-	Capital
45-64	3	tr014		+	+	-/-	North
45-64	3	tr062		+	+	-/-	Central
45-64	3	tr201		+	+	+/+	Capital
45-64	3	tr029		+	+	-/-	Central
45-64	3	tr062		+	+	-/-	Central
45-64	3	tr014		+	+	-/-	Capital
45-64	3	tr027		+	+	+/+	Capital
45-64	3	tr041		+	+	+/+	South
45-64	3	tr070		+	+	+/+	Zealand
45-64	3	tr012		+	+	-/-	Capital
45-64	3	tr014		+	+	-/-	South
45-64	3	tr014		+	+	-/-	South
45-64	3	tr052		+	+	-/-	South
45-64	3	tr134	289	+	+	-/-	Central
45-64	3	tr014		+	+	-/-	Capital
45-64	3	tr015		+	+	-/-	Zealand
45-64	3	tr027		+	+	+/+	Capital
45-64	3	tr014		+	+	-/-	North
45-64	3	tr016		+	+	+/+	Capital
45-64	3	tr284		+	+	+/+	Capital
45-64	3	tr029		+	+	-/-	North
45-64	3	tr001	3	+	+	-/-	Zealand
45-64	3	tr002		+	+	-/-	Central
45-64	3	tr014		+	+	-/-	Capital
45-64	3	tr027		+	+	+/+	Capital
45-64	3	tr027		+	+	+/+	Capital
45-64	3	tr027		+	+	+/+	Capital
45-64	3	tr070		+	+	+/+	Zealand
45-64	3	tr097		+	+	-/-	North
45-64	3	tr002		+	+	-/-	South
45-64	3	tr015		+	+	-/-	Zealand
45-64	3	tr027		+	+	+/+	Capital
45-64	3	tr028		+	+	-/-	South
45-64	3	tr002		+	+	-/-	North
45-64	3	tr014		+	+	-/-	Capital
45-64	3	tr027		+	+	+/+	Capital
45-64	3	tr027		+	+	+/+	Capital
45-64	3	tr027		+	+	+/+	South
45-64	3	tr027	1	+	+	+/+	South
45-64	3	tr051		+	+	-/-	South
45-64	3	tr065		+	+	-/-	South
45-64	3	tr067		+	+	+/+	North
45-64	3	tr014		+	+	-/-	Zealand
45-64	3	tr052		+	+	-/-	South
45-64	3	tr067		+	+	+/+	Central
45-64	3	tr120		+	+	-/-	Capital
45-64	3	tr002		+	+	-/-	Capital
45-64	3	tr027		+	+	+/+	Capital
45-64	3	tr027	1	+	+	+/+	South
45-64	3	tr028		+	+	-/-	South
45-64	3	tr065		+	+	-/-	South
45-64	3	tr065		+	+	-/-	Central
45-64	3	tr027		+	+	+/+	Capital
45-64	3	tr052		+	+	-/-	Central
45-64	3	tr164		+	+	-/-	Zealand
45-64	3	Unknown		+	+	-/-	South
2-17	3	tr070		+	+	+/+	Zealand
2-17	3	tr062		+	+	-/-	Capital
2-17	3	tr014		+	+	-/-	Capital
2-17	3	tr001	3	+	+	-/-	North
2-17	3	tr052		+	+	-/-	Central
2-17	3	tr052		+	+	-/-	South
18-44	3	tr048		+	+	-/-	Capital
18-44	3	tr002		+	+	-/-	Central
18-44	3	tr003		+	+	-/-	North
18-44	3	tr001	3	+	+	-/-	South
18-44	3	tr087		+	+	-/-	Zealand
18-44	3	tr014		+	+	-/-	South
18-44	3	tr014		+	+	-/-	South
18-44	3	tr014		+	+	-/-	North
18-44	3	tr027		+	+	+/+	Capital
18-44	3	tr058		+	+	-/-	Capital
18-44	3	tr065		+	+	-/-	Central
18-44	3	tr002		+	+	-/-	Central
18-44	3	tr027		+	+	+/+	Capital
18-44	3	tr070		+	+	+/+	South
18-44	3	tr014		+	+	-/-	South
18-44	3	tr014		+	+	-/-	Capital
18-44	3	tr016		+	+	+/+	South
18-44	3	tr056		+	+	-/-	Zealand
18-44	3	tr070		+	+	+/+	South
18-44	3	Unknown		+	+	-/-	Central
18-44	3	tr027		+	+	+/+	Capital
18-44	3	tr052		+	+	-/-	Capital
18-44	3	tr014		+	+	-/-	Capital
18-44	3	tr027		+	+	+/+	Capital
18-44	3	tr027		+	+	+/+	Capital
18-44	3	tr027		+	+	+/+	Capital
18-44	3	tr052		+	+	-/-	South
18-44	3	tr065		+	+	-/-	South
18-44	3	tr065		+	+	-/-	Central
18-44	3	tr171		+	+	-/-	Capital
18-44	3	tr028		+	+	-/-	North
18-44	3	tr052		+	+	-/-	Central
18-44	3	tr014		+	+	-/-	North
18-44	3	tr070		+	+	+/+	South
18-44	3	tr014		+	+	-/-	North
18-44	3	tr014		+	+	-/-	Central
18-44	3	tr015		+	+	-/-	Central
18-44	3	tr028		+	+	-/-	North
18-44	3	tr014		+	+	-/-	Capital
18-44	3	tr027		+	+	+/+	Capital
18-44	3	tr065		+	+	-/-	Central
18-44	3	tr277		+	+	+/+	Central
18-44	3	tr070		+	+	+/+	Capital
18-44	3	tr013		+	+	-/-	Zealand
18-44	3	tr011		+	+	-/-	Capital
18-44	3	tr027		+	+	+/+	Capital
18-44	3	tr218		+	+	-/-	Capital
18-44	3	tr026		+	+	+/+	Capital
18-44	3	tr027		+	+	+/+	Capital
18-44	3	tr065		+	+	-/-	Capital
≥65	3	tr001	3	+	+	-/-	South
≥65	3	tr001	3	+	+	-/-	South
≥65	3	tr002		+	+	-/-	South
≥65	3	tr014		+	+	-/-	Zealand
≥65	3	tr027		+	+	+/+	Capital
≥65	3	tr052		+	+	-/-	Zealand
≥65	3	tr058		+	+	-/-	Zealand
≥65	3	tr012		+	+	-/-	Zealand
≥65	3	tr014		+	+	-/-	South
≥65	3	tr014		+	+	-/-	Zealand
≥65	3	tr014		+	+	-/-	Zealand
≥65	3	tr035		+	+	+/+	Zealand
≥65	3	tr048		+	+	-/-	Central
≥65	3	tr255	201	+	+	+/+	Zealand
≥65	3	Unknown		+	+	+/+	Zealand
≥65	3	tr016		+	+	+/+	Zealand
≥65	3	tr027		+	+	+/+	Capital
≥65	3	tr027		+	+	+/+	Capital
≥65	3	tr027		+	+	+/+	Capital
≥65	3	tr029		+	+	-/-	Central
≥65	3	tr002		+	+	-/-	Zealand
≥65	3	tr014		+	+	-/-	Capital
≥65	3	tr014		+	+	-/-	Capital
≥65	3	tr014		+	+	-/-	South
≥65	3	tr014		+	+	-/-	South
≥65	3	tr015		+	+	-/-	Central
≥65	3	tr027		+	+	+/+	Capital
≥65	3	tr027		+	+	+/+	Capital
≥65	3	tr029		+	+	-/-	Zealand
≥65	3	tr052		+	+	-/-	Capital
≥65	3	tr207		+	+	-/-	Capital
≥65	3	tr005		+	+	-/-	Central
≥65	3	tr014		+	+	-/-	Capital
≥65	3	tr019		+	+	+/+	Capital
≥65	3	tr067		+	+	+/+	Zealand
≥65	3	tr207		+	+	-/-	Zealand
≥65	3	Unknown		+	+	-/-	Central
≥65	3	tr012		+	+	-/-	Zealand
≥65	3	tr013		+	+	-/-	Capital
≥65	3	tr014		+	+	-/-	South
≥65	3	tr014		+	+	-/-	South
≥65	3	tr014		+	+	-/-	Central
≥65	3	tr027		+	+	+/+	Capital
≥65	3	tr027		+	+	+/+	South
≥65	3	tr028		+	+	-/-	Capital
≥65	3	tr056		+	+	-/-	Zealand
≥65	3	tr067		+	+	+/+	Central
≥65	3	tr270		+	+	-/-	Capital
≥65	3	tr014		+	+	-/-	Capital
≥65	3	tr014		+	+	-/-	Zealand
≥65	3	tr014		+	+	-/-	Central
≥65	3	tr022		+	+	-/-	Capital
≥65	3	tr022		+	+	-/-	Zealand
≥65	3	tr027		+	+	+/+	Capital
≥65	3	tr027		+	+	+/+	Capital
≥65	3	tr048		+	+	-/-	Capital
≥65	3	tr050		+	+	-/-	Capital
≥65	3	tr054		+	+	-/-	Capital
≥65	3	tr065		+	+	-/-	South
≥65	3	tr070		+	+	+/+	Capital
≥65	3	tr070		+	+	+/+	Zealand
≥65	3	tr070		+	+	+/+	Central
≥65	3	tr087		+	+	-/-	North
≥65	3	tr164		+	+	-/-	Central
≥65	3	tr011		+	+	-/-	South
≥65	3	tr014		+	+	-/-	Capital
≥65	3	tr014		+	+	-/-	Capital
≥65	3	tr014		+	+	-/-	Zealand
≥65	3	tr027		+	+	+/+	Capital
≥65	3	tr027		+	+	+/+	Capital
≥65	3	tr043		+	+	-/-	Capital
≥65	3	tr052		+	+	-/-	Capital
≥65	3	tr058		+	+	-/-	North
≥65	3	tr065		+	+	-/-	Capital
≥65	3	tr065		+	+	-/-	North
≥65	3	tr070		+	+	+/+	Central
≥65	3	tr283		+	+	+/+	Zealand
≥65	3	tr002		+	+	-/-	South
≥65	3	tr014		+	+	-/-	South
≥65	3	tr014		+	+	-/-	South
≥65	3	tr014		+	+	-/-	South
≥65	3	tr014		+	+	-/-	South
≥65	3	tr014		+	+	-/-	Zealand
≥65	3	tr014		+	+	-/-	Central
≥65	3	tr027		+	+	+/+	Capital
≥65	3	tr027		+	+	+/+	Capital
≥65	3	tr045		+	+	-/-	Capital
≥65	3	tr048		+	+	-/-	Zealand
≥65	3	tr281		+	+	-/-	North
≥65	3	tr012		+	+	-/-	Capital
≥65	3	tr012		+	+	-/-	South
≥65	3	tr012		+	+	-/-	Central
≥65	3	tr014		+	+	-/-	South
≥65	3	tr014		+	+	-/-	Zealand
≥65	3	tr016		+	+	+/+	Zealand
≥65	3	tr027		+	+	+/+	Capital
≥65	3	tr029		+	+	-/-	Central
≥65	3	tr029		+	+	-/-	Central
≥65	3	tr048		+	+	-/-	South
≥65	3	tr067		+	+	+/+	South
≥65	3	tr067		+	+	+/+	Central
≥65	3	tr070		+	+	+/+	Capital
≥65	3	tr070		+	+	+/+	Central
≥65	3	Unknown		+	+	-/-	Central
≥65	3	tr002		+	+	-/-	Capital
≥65	3	tr002		+	+	-/-	Capital
≥65	3	tr002		+	+	-/-	Capital
≥65	3	tr002		+	+	-/-	Capital
≥65	3	tr005		+	+	-/-	Zealand
≥65	3	tr014		+	+	-/-	Zealand
≥65	3	tr015		+	+	-/-	Zealand
≥65	3	tr027		+	+	+/+	Capital
≥65	3	tr027		+	+	+/+	Capital
≥65	3	tr027		+	+	+/+	Capital
≥65	3	tr027		+	+	+/+	Capital
≥65	3	tr043		+	+	-/-	Zealand
≥65	3	tr051		+	+	-/-	South
≥65	3	tr052		+	+	-/-	Zealand
≥65	3	tr067		+	+	+/+	North
≥65	3	tr278		+	+	+/+	Capital
≥65	3	tr002		+	+	-/-	Capital
≥65	3	tr003		+	+	-/-	North
≥65	3	tr012		+	+	-/-	Capital
≥65	3	tr012		+	+	-/-	South
≥65	3	tr012		+	+	-/-	Zealand
≥65	3	tr014		+	+	-/-	Capital
≥65	3	tr014		+	+	-/-	Zealand
≥65	3	tr014		+	+	-/-	Zealand
≥65	3	tr014		+	+	-/-	South
≥65	3	tr014		+	+	-/-	Central
≥65	3	tr027		+	+	+/+	Capital
≥65	3	tr027		+	+	+/+	Capital
≥65	3	tr028		+	+	+/+	Zealand
≥65	3	Unknown		+	+	-/-	Zealand
≥65	3	Unknown		+	+	-/-	Central
≥65	3	Unknown		+	+	-/-	Central
≥65	3	tr001	3	+	+	-/-	Central
≥65	3	tr014		+	+	-/-	Capital
≥65	3	tr014		+	+	-/-	Central
≥65	3	tr027		+	+	+/+	Capital
≥65	3	tr027		+	+	+/+	Capital
≥65	3	tr027		+	+	+/+	Capital
≥65	3	tr027		+	+	+/+	Capital
≥65	3	tr027		+	+	+/+	Capital
≥65	3	tr028		+	+	-/-	Central
≥65	3	tr052		+	+	-/-	Central
≥65	3	tr052		+	+	-/-	Central
≥65	3	tr097		+	+	-/-	Capital
≥65	3	tr281		+	+	-/-	North
≥65	3	tr014		+	+	-/-	South
≥65	3	tr014		+	+	-/-	Zealand
≥65	3	tr014		+	+	-/-	North
≥65	3	tr015		+	+	-/-	Capital
≥65	3	tr015		+	+	-/-	Capital
≥65	3	tr015		+	+	-/-	Central
≥65	3	tr043		+	+	-/-	Capital
≥65	3	tr122		+	+	+/+	North
≥65	3	tr002		+	+	-/-	South
≥65	3	tr012		+	+	-/-	South
≥65	3	tr014		+	+	-/-	Capital
≥65	3	tr014		+	+	-/-	North
≥65	3	tr014		+	+	-/-	Central
≥65	3	tr016		+	+	+/+	South
≥65	3	tr027		+	+	+/+	Capital
≥65	3	tr043		+	+	-/-	South
≥65	3	tr052		+	+	-/-	Capital
≥65	3	Unknown		+	+	-/-	Central
≥65	3	tr005		+	+	-/-	North
≥65	3	tr011		+	+	-/-	Central
≥65	3	tr014		+	+	-/-	South
≥65	3	tr014		+	+	-/-	South
≥65	3	tr014		+	+	-/-	Central
≥65	3	tr027		+	+	+/+	Capital
≥65	3	tr048		+	+	-/-	Central
≥65	3	tr051		+	+	-/-	South
≥65	3	tr052		+	+	-/-	South
≥65	3	tr062		+	+	-/-	Capital
≥65	3	tr065		+	+	-/-	South
≥65	3	tr067		+	+	+/+	North
≥65	3	tr003		+	+	-/-	Zealand
≥65	3	tr012		+	+	-/-	South
≥65	3	tr014		+	+	-/-	South
≥65	3	tr027		+	+	+/+	Capital
≥65	3	tr027		+	+	+/+	Capital
≥65	3	tr046		+	+	-/-	Central
≥65	3	tr052		+	+	-/-	South
≥65	3	tr056		+	+	-/-	Zealand
≥65	3	tr064		+	+	-/-	North
≥65	3	tr282		+	+	-/-	Zealand
≥65	3	tr014		+	+	-/-	South
≥65	3	tr027		+	+	+/+	Capital
≥65	3	tr065		+	+	-/-	South
≥65	3	tr065		+	+	-/-	South
≥65	3	tr065		+	+	-/-	North
≥65	3	tr204		+	+	-/-	Zealand
≥65	3	tr005		+	+	-/-	Capital
≥65	3	tr027		+	+	-/-	Capital
≥65	3	tr027		+	+	+/+	Capital
≥65	3	tr027		+	+	+/+	Capital
≥65	3	tr027		+	+	+/+	Capital
≥65	3	tr027		+	+	+/+	Capital
≥65	3	tr027		+	+	+/+	Capital
≥65	3	tr046		+	+	-/-	South
≥65	3	tr050		+	+	-/-	South
≥65	3	tr052		+	+	-/-	Capital
≥65	3	tr052		+	+	-/-	Zealand
≥65	3	tr052		+	+	-/-	South
≥65	3	tr062		+	+	-/-	North
≥65	3	tr070		+	+	+/+	Capital
≥65	3	tr070		+	+	+/+	Zealand
≥65	3	tr070		+	+	+/+	South
≥65	3	tr087		+	+	-/-	South
≥65	3	tr001	3	+	+	-/-	Zealand
≥65	3	tr001	3	+	+	-/-	Central
≥65	3	tr002		+	+	-/-	Zealand
≥65	3	tr012		+	+	-/-	South
≥65	3	tr014		+	+	-/-	South
≥65	3	tr014		+	+	-/-	South
≥65	3	tr027		+	+	+/+	Capital
≥65	3	tr027		+	+	+/+	Capital
≥65	3	tr044		+	+	-/-	North
≥65	3	tr048		+	+	-/-	Central
≥65	3	tr065		+	+	-/-	South
≥65	3	tr065		+	+	-/-	Central
≥65	3	tr065		+	+	-/-	Central
≥65	3	tr067		+	+	+/+	Capital
≥65	3	tr067		+	+	+/+	North
≥65	3	tr070		+	+	+/+	South
≥65	3	tr070		+	+	+/+	North
≥65	3	Unknown		+	+	-/-	Zealand
≥65	3	tr001	3	+	+	-/-	Central
≥65	3	tr001	3	+	+	-/-	Central
≥65	3	tr002		+	+	-/-	Zealand
≥65	3	tr014		+	+	-/-	Capital
≥65	3	tr016		+	+	+/+	South
≥65	3	tr048		+	+	-/-	Central
≥65	3	tr067		+	+	+/+	South
≥65	3	Unknown		+	+	-/-	Central
≥65	3	Unknown		+	+	-/-	Central
≥65	3	tr014		+	+	-/-	Capital
≥65	3	tr014		+	+	-/-	Zealand
≥65	3	tr014		+	+	-/-	Zealand
≥65	3	tr014		+	+	-/-	Central
≥65	3	tr027		+	+	+/+	Capital
≥65	3	tr027		+	+	+/+	Capital
≥65	3	tr043		+	+	-/-	Zealand
≥65	3	tr012		+	+	-/-	Central
≥65	3	tr014		+	+	-/-	Zealand
≥65	3	tr014		+	+	-/-	South
≥65	3	tr014		+	+	-/-	North
≥65	3	tr014		+	+	-/-	North
≥65	3	tr027		+	+	+/+	Capital
≥65	3	tr029		+	+	-/-	Capital
≥65	3	tr070		+	+	+/+	Capital
≥65	3	tr070		+	+	+/+	North
≥65	3	tr092		+	+	+/+	North
≥65	3	tr097		+	+	-/-	South
≥65	3	tr002		+	+	-/-	North
≥65	3	tr012		+	+	-/-	Zealand
≥65	3	tr014		+	+	-/-	Capital
≥65	3	tr014		+	+	-/-	Central
≥65	3	tr027		+	+	+/+	Capital
≥65	3	tr027		+	+	+/+	Capital
≥65	3	tr027		+	+	+/+	Capital
≥65	3	tr027		+	+	+/+	Capital
≥65	3	tr092		+	+	+/+	Central
≥65	3	tr014		+	+	-/-	Central
≥65	3	tr019		+	+	+/+	Central
≥65	3	tr027		+	+	+/+	Capital
≥65	3	tr027		+	+	+/+	South
≥65	3	tr028		+	+	-/-	Central
≥65	3	tr067		+	+	+/+	South
≥65	3	tr238		+	+	-/-	Capital
≥65	3	tr002		+	+	-/-	Capital
≥65	3	tr012		+	+	-/-	South
≥65	3	tr014		+	+	-/-	Zealand
≥65	3	tr027		+	+	+/+	Capital
≥65	3	tr056		+	+	-/-	Capital
≥65	3	tr062		+	+	-/-	North
≥65	3	tr065		+	+	-/-	Zealand
≥65	3	tr068		+	+	-/-	Capital
≥65	3	tr164		+	+	-/-	Zealand
≥65	3	tr014		+	+	-/-	Capital
≥65	3	tr027		+	+	+/+	Capital
≥65	3	tr029		+	+	-/-	South
≥65	3	tr065		+	+	-/-	Capital
≥65	3	tr067		+	+	+/+	North
≥65	3	tr070		+	+	+/+	Central
≥65	3	tr002		+	+	-/-	Capital
≥65	3	tr002		+	+	-/-	Central
≥65	3	tr027		+	+	+/+	Capital
≥65	3	tr027		+	+	+/+	Capital
≥65	3	tr067		+	+	+/+	South
≥65	3	tr014		+	+	-/-	Capital
≥65	3	tr027		+	+	+/+	Capital
≥65	3	tr051		+	+	-/-	Zealand
≥65	3	tr052		+	+	-/-	Capital
≥65	3	tr070		+	+	+/+	Central
≥65	3	tr014		+	+	-/-	Central
≥65	3	tr043		+	+	-/-	Capital
≥65	3	tr027		+	+	+/+	Capital
≥65	3	tr027		+	+	+/+	Capital
≥65	3	tr065		+	+	-/-	Zealand
≥65	3	tr012		+	+	-/-	Capital
≥65	3	tr278		+	+	+/+	Capital
≥65	3	tr067		+	+	+/+	Zealand
≥65	3	tr001	3	+	+	-/-	Capital
45-64	4	tr014		+	+	-/-	Zealand
45-64	4	tr070		+	+	+/+	South
45-64	4	tr014		+	+	-/-	North
45-64	4	tr065		+	+	-/-	South
45-64	4	tr014		+	+	-/-	Capital
45-64	4	tr235		+	+	+/+	South
45-64	4	tr002		+	+	-/-	South
45-64	4	tr017		+	+	-/-	Capital
45-64	4	tr070		+	+	+/+	Central
45-64	4	tr070		+	+	+/+	Zealand
45-64	4	tr054		+	+	-/-	Capital
45-64	4	tr065		+	+	-/-	Capital
45-64	4	tr205		+	+	-/-	North
45-64	4	tr014		+	+	-/-	South
45-64	4	tr062		+	+	-/-	Capital
45-64	4	tr078		+	+	+/+	South
45-64	4	tr002		+	+	-/-	South
45-64	4	tr005	17	+	+	-/-	Capital
45-64	4	tr012		+	+	-/-	Capital
45-64	4	tr043		+	+	-/-	Capital
45-64	4	tr293	48	+	+	-/-	Capital
45-64	4	tr001	3	+	+	-/-	Capital
45-64	4	tr012		+	+	-/-	South
45-64	4	tr097		+	+	-/-	South
45-64	4	tr005	17	+	+	-/-	Capital
45-64	4	tr014		+	+	-/-	South
45-64	4	tr027		+	+	+/+	Capital
45-64	4	tr012		+	+	-/-	Zealand
45-64	4	tr002		+	+	-/-	Central
45-64	4	tr016		+	+	+/+	Capital
45-64	4	tr052		+	+	-/-	South
45-64	4	tr115		+	+	-/-	Capital
45-64	4	tr014		+	+	-/-	South
45-64	4	tr014		+	+	-/-	Capital
45-64	4	tr014		+	+	-/-	Capital
45-64	4	tr064		+	+	-/-	South
45-64	4	tr070		+	+	+/+	Capital
45-64	4	Unknown	36	+	+	-/-	Zealand
45-64	4	tr014		+	+	-/-	Central
45-64	4	tr043		+	+	-/-	Capital
45-64	4	tr045		+	+	-/-	South
45-64	4	tr054		+	+	-/-	Capital
45-64	4	tr070		+	+	+/+	Central
45-64	4	tr070		+	+	+/+	Zealand
45-64	4	tr070		+	+	+/+	Central
45-64	4	tr014		+	+	-/-	Central
45-64	4	tr070		+	+	+/+	South
45-64	4	tr001	3	+	+	-/-	South
45-64	4	tr027		+	+	+/+	Capital
45-64	4	tr043		+	+	-/-	Capital
45-64	4	tr052		+	+	-/-	South
45-64	4	tr065		+	+	-/-	Capital
45-64	4	tr067		+	+	+/+	South
45-64	4	tr027		+	+	+/+	Capital
45-64	4	tr056		+	+	-/-	Zealand
45-64	4	tr065		+	+	-/-	South
2-17	4	tr003		+	+	-/-	North
2-17	4	tr070		+	+	+/+	Capital
2-17	4	tr002		+	+	-/-	North
2-17	4	tr013		+	+	-/-	Capital
2-17	4	tr068		+	+	-/-	North
2-17	4	tr065		+	+	-/-	Central
2-17	4	tr029		+	+	-/-	Capital
2-17	4	tr029		+	+	-/-	South
18-44	4	tr014		+	+	-/-	Capital
18-44	4	tr043		+	+	-/-	Capital
18-44	4	tr067		+	+	+/+	Capital
18-44	4	tr048		+	+	-/-	Central
18-44	4	tr218		+	+	-/-	South
18-44	4	Unknown		+	+	-/-	Central
18-44	4	tr002		+	+	-/-	South
18-44	4	tr014		+	+	-/-	South
18-44	4	tr052		+	+	-/-	South
18-44	4	Unknown		+	+	-/-	South
18-44	4	tr001	3	+	+	-/-	North
18-44	4	tr014		+	+	-/-	South
18-44	4	tr056		+	+	-/-	Central
18-44	4	tr065		+	+	-/-	Central
18-44	4	tr048		+	+	-/-	Zealand
18-44	4	Unknown	48	+	+	-/-	Capital
18-44	4	Unknown	35	+	+	+/+	South
18-44	4	tr002		+	+	-/-	North
18-44	4	tr014		+	+	-/-	Capital
18-44	4	tr002		+	+	-/-	South
18-44	4	tr003		+	+	-/-	Capital
18-44	4	tr052		+	+	-/-	Zealand
18-44	4	tr056		+	+	-/-	Capital
18-44	4	tr014		+	+	-/-	Zealand
18-44	4	tr014		+	+	-/-	Central
18-44	4	tr014		+	+	-/-	Zealand
18-44	4	tr070		+	+	+/+	Central
18-44	4	tr255		+	+	+/+	South
18-44	4	tr016		+	+	+/+	South
18-44	4	tr014		+	+	-/-	South
18-44	4	tr014		+	+	-/-	Capital
18-44	4	tr027		+	+	+/+	Capital
18-44	4	tr048		+	+	-/-	Central
18-44	4	tr016		+	+	+/+	North
≥65	4	tr005		+	+	-/-	Capital
≥65	4	tr016		+	+	+/+	Central
≥65	4	tr027		+	+	+/+	Capital
≥65	4	tr029		+	+	-/-	Central
≥65	4	tr002		+	+	-/-	North
≥65	4	tr010		+	+	-/-	Zealand
≥65	4	tr014		+	+	-/-	Zealand
≥65	4	tr045		+	+	-/-	South
≥65	4	tr050		+	+	-/-	South
≥65	4	tr011		+	+	-/-	Central
≥65	4	tr012		+	+	-/-	Zealand
≥65	4	tr014		+	+	-/-	Zealand
≥65	4	tr014		+	+	-/-	North
≥65	4	tr027		+	+	+/+	Capital
≥65	4	tr012		+	+	-/-	South
≥65	4	tr014		+	+	-/-	South
≥65	4	tr027		+	+	+/+	Capital
≥65	4	tr046		+	+	-/-	South
≥65	4	tr070		+	+	+/+	Capital
≥65	4	tr070		+	+	+/+	Zealand
≥65	4	tr070		+	+	+/+	Central
≥65	4	tr287		+	+	-/-	Central
≥65	4	Unknown		+	+	-/-	North
≥65	4	tr003		+	+	-/-	Zealand
≥65	4	tr014		+	+	-/-	Capital
≥65	4	tr014		+	+	-/-	Capital
≥65	4	tr014		+	+	-/-	Capital
≥65	4	tr014		+	+	-/-	Zealand
≥65	4	tr014		+	+	-/-	Zealand
≥65	4	tr014		+	+	-/-	North
≥65	4	tr014		+	+	-/-	North
≥65	4	tr014		+	+	-/-	Central
≥65	4	tr014		+	+	-/-	Central
≥65	4	tr027		+	+	+/+	Capital
≥65	4	tr027		+	+	+/+	Capital
≥65	4	tr048		+	+	-/-	Central
≥65	4	tr065		+	+	-/-	Capital
≥65	4	tr067		+	+	+/+	Zealand
≥65	4	tr071	580	+	+	-/-	Capital
≥65	4	tr012		+	+	-/-	North
≥65	4	tr022		+	+	-/-	Capital
≥65	4	tr026		+	+	+/+	Zealand
≥65	4	tr046		+	+	-/-	Zealand
≥65	4	tr054		+	+	-/-	Capital
≥65	4	tr062		+	+	-/-	Capital
≥65	4	tr064		+	+	+/+	Central
≥65	4	tr070		+	+	+/+	Zealand
≥65	4	tr011		+	+	-/-	Central
≥65	4	tr012		+	+	-/-	Zealand
≥65	4	tr014		+	+	-/-	South
≥65	4	tr041		+	+	+/+	Central
≥65	4	tr043		+	+	-/-	Capital
≥65	4	tr048		+	+	-/-	South
≥65	4	tr164		+	+	-/-	Central
≥65	4	tr255	201	+	+	+/+	Capital
≥65	4	tr289		+	+	-/-	Central
≥65	4	tr005		+	+	-/-	Central
≥65	4	tr011		+	+	-/-	Central
≥65	4	tr014		+	+	-/-	South
≥65	4	tr014		+	+	-/-	Central
≥65	4	tr014		+	+	-/-	Central
≥65	4	tr016		+	+	+/+	Zealand
≥65	4	tr016		+	+	+/+	North
≥65	4	tr022		+	+	-/-	Capital
≥65	4	tr026		+	+	+/+	South
≥65	4	tr054		+	+	-/-	Capital
≥65	4	tr054		+	+	-/-	North
≥65	4	tr064		+	+	-/-	South
≥65	4	tr001	3	+	+	-/-	Zealand
≥65	4	tr002		+	+	-/-	Capital
≥65	4	tr005		+	+	-/-	South
≥65	4	tr012		+	+	-/-	Capital
≥65	4	tr014		+	+	-/-	South
≥65	4	tr014		+	+	-/-	Central
≥65	4	tr014		+	+	-/-	Central
≥65	4	tr065		+	+	-/-	North
≥65	4	tr070		+	+	+/+	Capital
≥65	4	tr002		+	+	-/-	South
≥65	4	tr002		+	+	-/-	North
≥65	4	tr014		+	+	-/-	South
≥65	4	tr014		+	+	-/-	Capital
≥65	4	tr014		+	+	-/-	South
≥65	4	tr014		+	+	-/-	North
≥65	4	tr014		+	+	-/-	Central
≥65	4	tr027		+	+	+/+	Capital
≥65	4	tr027		+	+	+/+	Capital
≥65	4	tr028		+	+	-/-	South
≥65	4	tr064		+	+	-/-	Capital
≥65	4	tr065		+	+	-/-	Zealand
≥65	4	tr065		+	+	-/-	Zealand
≥65	4	tr087		+	+	-/-	Capital
≥65	4	tr092		+	+	+/+	Capital
≥65	4	tr291		+	+	+/+	South
≥65	4	tr001	3	+	+	-/-	South
≥65	4	tr001	3	+	+	-/-	South
≥65	4	tr016		+	+	+/+	Central
≥65	4	tr041		+	+	+/+	Capital
≥65	4	tr070		+	+	+/+	Capital
≥65	4	tr070		+	+	+/+	South
≥65	4	tr011		+	+	-/-	South
≥65	4	tr012		+	+	-/-	Capital
≥65	4	tr065		+	+	-/-	Central
≥65	4	tr067	11	+	+	+/+	South
≥65	4	Unknown		+	+	+/+	Capital
≥65	4	tr001	3	+	+	-/-	South
≥65	4	tr002		+	+	-/-	South
≥65	4	tr012		+	+	-/-	Central
≥65	4	tr014		+	+	-/-	Capital
≥65	4	tr016		+	+	+/+	Zealand
≥65	4	tr016		+	+	+/+	Zealand
≥65	4	tr016		+	+	+/+	Zealand
≥65	4	tr041		+	+	-/-	Central
≥65	4	tr048		+	+	-/-	Central
≥65	4	tr064		+	+	-/-	Zealand
≥65	4	tr005	17	+	+	-/-	Zealand
≥65	4	tr014		+	+	-/-	Capital
≥65	4	tr014		+	+	-/-	South
≥65	4	tr015		+	+	-/-	South
≥65	4	tr027		+	+	+/+	Capital
≥65	4	tr027	1	+	+	+/+	South
≥65	4	tr029		+	+	-/-	Zealand
≥65	4	tr041		+	+	+/+	Zealand
≥65	4	tr052		+	+	-/-	Central
≥65	4	tr058		+	+	-/-	Capital
≥65	4	tr062		+	+	-/-	North
≥65	4	tr064		+	+	-/-	South
≥65	4	tr065		+	+	-/-	Capital
≥65	4	tr065		+	+	-/-	Zealand
≥65	4	tr070		+	+	+/+	South
≥65	4	tr070		+	+	+/+	South
≥65	4	tr001	3	+	+	-/-	Capital
≥65	4	tr002		+	+	-/-	South
≥65	4	tr014		+	+	-/-	Capital
≥65	4	tr014		+	+	-/-	South
≥65	4	tr016		+	+	+/+	Central
≥65	4	tr029		+	+	-/-	South
≥65	4	tr043		+	+	-/-	Capital
≥65	4	tr052		+	+	-/-	Capital
≥65	4	tr052		+	+	-/-	Zealand
≥65	4	tr064		+	+	-/-	Capital
≥65	4	tr002		+	+	-/-	Capital
≥65	4	tr002		+	+	-/-	Capital
≥65	4	tr014		+	+	-/-	Zealand
≥65	4	tr016		+	+	+/+	Capital
≥65	4	tr016		+	+	+/+	Central
≥65	4	tr022		+	+	-/-	Capital
≥65	4	tr024		+	+	-/-	Capital
≥65	4	tr027	1	+	+	+/+	South
≥65	4	tr058		+	+	-/-	Central
≥65	4	tr092		+	+	+/+	Central
≥65	4	tr002		+	+	-/-	North
≥65	4	tr013		+	+	-/-	Capital
≥65	4	tr014		+	+	-/-	South
≥65	4	tr014		+	+	-/-	Zealand
≥65	4	tr027		+	+	+/+	Capital
≥65	4	tr027	1	+	+	+/+	South
≥65	4	tr062		+	+	-/-	Zealand
≥65	4	tr065		+	+	-/-	South
≥65	4	tr067	11	+	+	+/+	Central
≥65	4	tr001	3	+	+	-/-	South
≥65	4	tr012		+	+	-/-	South
≥65	4	tr014		+	+	-/-	Capital
≥65	4	tr014		+	+	-/-	South
≥65	4	tr017		+	+	-/-	Zealand
≥65	4	tr027		+	+	+/+	Capital
≥65	4	tr052		+	+	-/-	Zealand
≥65	4	tr065		+	+	-/-	North
≥65	4	tr003		+	+	-/-	Zealand
≥65	4	tr003		+	+	-/-	South
≥65	4	tr005		+	+	-/-	Capital
≥65	4	tr014		+	+	-/-	South
≥65	4	tr024		+	+	-/-	Capital
≥65	4	tr027		+	+	+/+	Capital
≥65	4	tr048		+	+	-/-	Zealand
≥65	4	tr058	46	+	+	-/-	Capital
≥65	4	Unknown		+	+	-/-	Capital
≥65	4	tr001	3	+	+	-/-	South
≥65	4	tr002		+	+	-/-	South
≥65	4	tr014		+	+	-/-	Capital
≥65	4	tr014		+	+	-/-	South
≥65	4	tr014		+	+	-/-	North
≥65	4	tr014		+	+	-/-	Central
≥65	4	tr027		+	+	+/+	Capital
≥65	4	tr048		+	+	-/-	Capital
≥65	4	tr016		+	+	+/+	South
≥65	4	tr043		+	+	-/-	Capital
≥65	4	tr052		+	+	-/-	South
≥65	4	tr052		+	+	-/-	South
≥65	4	tr064		+	+	-/-	Capital
≥65	4	tr168		+	+	-/-	Capital
≥65	4	tr002		+	+	-/-	Capital
≥65	4	tr003		+	+	-/-	South
≥65	4	tr003		+	+	-/-	North
≥65	4	tr005		+	+	-/-	Zealand
≥65	4	tr016		+	+	+/+	Capital
≥65	4	tr028		+	+	-/-	North
≥65	4	tr029		+	+	-/-	South
≥65	4	tr043	103	+	+	-/-	Zealand
≥65	4	tr048		+	+	-/-	Central
≥65	4	tr070		+	+	+/+	South
≥65	4	tr070		+	+	+/+	Central
≥65	4	tr121		+	+	-/-	South
≥65	4	tr002		+	+	-/-	North
≥65	4	tr016		+	+	+/+	Zealand
≥65	4	tr029		+	+	-/-	Central
≥65	4	tr087		+	+	-/-	Central
≥65	4	tr002		+	+	-/-	South
≥65	4	tr014		+	+	-/-	Zealand
≥65	4	tr014		+	+	-/-	South
≥65	4	tr078	67	+	+	+/+	South
≥65	4	tr291	41	+	+	+/+	South
≥65	4	Unknown	76	+	+	-/-	Zealand
≥65	4	Unknown		+	+	+/+	South
≥65	4	tr048		+	+	-/-	North
≥65	4	tr056		+	+	-/-	Central
≥65	4	tr270	92	+	+	-/-	South
≥65	4	tr051		+	+	-/-	Central
≥65	4	tr065		+	+	-/-	Zealand
≥65	4	tr002		+	+	-/-	Capital
≥65	4	tr002		+	+	-/-	South
≥65	4	tr014		+	+	-/-	North
≥65	4	tr014		+	+	-/-	North
≥65	4	tr016		+	+	+/+	Zealand
≥65	4	tr022		+	+	-/-	Capital
≥65	4	tr029		+	+	-/-	Central
≥65	4	tr048		+	+	-/-	Central
≥65	4	tr062		+	+	-/-	South
≥65	4	tr014		+	+	-/-	South
≥65	4	tr014		+	+	-/-	North
≥65	4	tr027		+	+	+/+	Capital
≥65	4	tr199		+	+	-/-	North
≥65	4	tr002		+	+	-/-	Capital
≥65	4	tr014		+	+	-/-	South
≥65	4	tr062		+	+	-/-	Capital
≥65	4	tr002		+	+	-/-	Capital
≥65	4	tr014		+	+	-/-	North
≥65	4	tr051		+	+	-/-	South
≥65	4	tr065		+	+	-/-	Capital
≥65	4	tr014		+	+	-/-	Zealand
≥65	4	tr027		+	+	+/+	Capital
≥65	4	tr070		+	+	+/+	South
45-64	5	tr015	44	+	+	-/-	Capital
45-64	5	tr029	16	+	+	-/-	Central
45-64	5	tr062	42	+	+	-/-	Central
45-64	5	Unknown	11	+	+	+/+	Zealand
45-64	5	Unknown	512	+	+	-/-	Capital
45-64	5	Unknown	512	+	+	-/-	Central
45-64	5	tr014	2	+	+	-/-	South
45-64	5	tr015	44	+	+	-/-	Capital
45-64	5	tr062	42	+	+	-/-	Capital
45-64	5	tr027	1	+	+	+/+	Capital
45-64	5	tr029	16	+	+	-/-	South
45-64	5	tr002	8	+	+	-/-	Zealand
45-64	5	tr062	42	+	+	-/-	Central
45-64	5	tr070	11	+	+	+/+	Capital
45-64	5	tr044	59	+	+	-/-	South
45-64	5	tr065	14	+	+	-/-	South
45-64	5	tr070	11	+	+	+/+	Zealand
45-64	5	tr014	2	+	+	-/-	South
45-64	5	tr097	7	+	+	-/-	Capital
45-64	5	Unknown	512	+	+	-/-	South
45-64	5	tr134	35	+	+	-/-	North
45-64	5	tr002	8	+	+	-/-	Central
45-64	5	tr017	37	-	+	-/-	Capital
45-64	5	tr043	103	+	+	-/-	Capital
45-64	5	tr002	8	+	+	-/-	Capital
45-64	5	tr012	21	+	+	-/-	Central
45-64	5	tr070	11	+	+	+/+	Central
45-64	5	tr087	36	+	+	-/-	Capital
45-64	5	tr002	8	+	+	-/-	Capital
45-64	5	tr048	55	+	+	-/-	South
45-64	5	Unknown	41	+	+	-/-	South
45-64	5	tr056	58	+	+	-/-	South
45-64	5	tr012	54	+	+	-/-	Central
45-64	5	tr017	37	-	+	-/-	Capital
45-64	5	tr046	35	+	+	-/-	Central
45-64	5	tr001	3	+	+	-/-	Zealand
45-64	5	tr012	21	+	+	-/-	Capital
45-64	5	tr012	21	+	+	-/-	Zealand
45-64	5	tr014	13	+	+	-/-	South
45-64	5	tr014	2	+	+	-/-	South
45-64	5	tr014	2	+	+	-/-	Zealand
45-64	5	tr014	13	+	+	-/-	Central
45-64	5	tr065	14	+	+	-/-	Capital
45-64	5	tr065	49	+	+	-/-	Central
45-64	5	tr070	11	+	+	+/+	Capital
45-64	5	tr001	3	+	+	-/-	South
45-64	5	tr002	8	+	+	-/-	South
45-64	5	tr014	2	+	+	-/-	Central
45-64	5	tr052	6	+	+	-/-	Capital
45-64	5	tr065	14	+	+	-/-	South
45-64	5	tr067	11	+	+	+/+	Central
45-64	5	tr070	11	+	+	+/+	Capital
45-64	5	tr070	11	+	+	+/+	North
45-64	5	tr171	153	+	+	-/-	North
45-64	5	Unknown	44	+	+	-/-	Capital
45-64	5	tr012	54	+	+	-/-	Central
45-64	5	tr014	13	+	+	-/-	South
45-64	5	tr017	37	-	+	-/-	Capital
45-64	5	tr044	59	+	+	-/-	Central
45-64	5	tr191	80	+	+	-/-	South
45-64	5	tr005	17	+	+	-/-	North
45-64	5	tr052	6	+	+	-/-	Capital
45-64	5	tr070	11	+	+	+/+	Central
45-64	5	Unknown	69	+	+	-/-	South
45-64	5	tr002	8	+	+	-/-	Capital
45-64	5	tr014	2	+	+	-/-	South
45-64	5	tr070	11	+	+	+/+	Central
45-64	5	tr070	11	+	+	+/+	Central
2-17	5	tr014	2	+	+	-/-	Capital
2-17	5	tr028	9	+	+	-/-	South
2-17	5	tr070	11	+	+	+/+	Central
2-17	5	tr070	11	+	+	+/+	Capital
2-17	5	tr001	3	+	+	-/-	Capital
2-17	5	tr070	11	+	+	+/+	Central
2-17	5	Unknown	88	-	+	-/-	Capital
2-17	5	tr003	12	+	+	-/-	Central
2-17	5	tr017	37	-	+	-/-	Capital
2-17	5	tr014	2	+	+	-/-	Central
2-17	5	tr052	6	+	+	-/-	Capital
2-17	5	tr067	11	+	+	+/+	Zealand
2-17	5	tr070	11	+	+	+/+	Central
2-17	5	Unknown	185	+	+	-/-	Capital
18-44	5	tr014	2	+	+	-/-	South
18-44	5	tr001	3	+	+	-/-	South
18-44	5	tr014	2	+	+	-/-	North
18-44	5	tr028	9	+	+	-/-	Central
18-44	5	tr087	36	+	+	-/-	Central
18-44	5	tr052	6	+	+	-/-	South
18-44	5	tr058	46	+	+	-/-	North
18-44	5	tr065	49	+	+	-/-	Capital
18-44	5	tr001	3	+	+	-/-	North
18-44	5	tr014	2	+	+	-/-	North
18-44	5	tr065	14	+	+	-/-	South
18-44	5	tr014	2	+	+	-/-	South
18-44	5	tr001	3	+	+	-/-	Central
18-44	5	tr056	34	+	+	-/-	North
18-44	5	tr014	2	+	+	-/-	North
18-44	5	Unknown	69	+	+	-/-	Central
18-44	5	tr043	103	+	+	-/-	Capital
18-44	5	tr014	2	+	+	-/-	Central
18-44	5	tr052	6	+	+	-/-	South
18-44	5	tr078	67	+	+	+/+	Capital
18-44	5	tr052	6	+	+	-/-	South
18-44	5	tr002	8	+	+	-/-	Capital
18-44	5	tr072	3	+	+	-/-	South
18-44	5	tr014	2	+	+	-/-	South
18-44	5	tr065	14	+	+	-/-	Central
18-44	5	tr002	611	+	+	-/-	South
18-44	5	tr022	53	+	+	-/-	Capital
18-44	5	tr065	14	+	+	-/-	Central
18-44	5	tr067	11	+	+	+/+	South
18-44	5	tr002	8	+	+	-/-	Capital
≥65	5	tr001	3	+	+	-/-	Capital
≥65	5	tr005	17	+	+	-/-	South
≥65	5	tr048	55	+	+	-/-	South
≥65	5	tr052	6	+	+	-/-	North
≥65	5	tr065	49	+	+	-/-	Central
≥65	5	tr012	21	+	+	-/-	Central
≥65	5	tr014	13	+	+	-/-	Capital
≥65	5	tr014	2	+	+	-/-	South
≥65	5	tr015	44	+	+	-/-	South
≥65	5	tr027	1	+	+	+/+	South
≥65	5	tr043	103	+	+	-/-	Capital
≥65	5	tr043	103	+	+	-/-	Zealand
≥65	5	tr002	8	+	+	-/-	Zealand
≥65	5	tr012	54	+	+	-/-	Zealand
≥65	5	tr014	13	+	+	-/-	Zealand
≥65	5	tr022	53	+	+	-/-	Capital
≥65	5	tr027	1	+	+	+/+	Capital
≥65	5	tr043	103	+	+	-/-	North
≥65	5	tr052	6	+	+	-/-	South
≥65	5	tr062	42	+	+	-/-	Capital
≥65	5	tr070	-	+	+	+/+	Central
≥65	5	tr097	7	+	+	-/-	South
≥65	5	Unknown	161	+	+	+/+	Zealand
≥65	5	tr002	8	+	+	-/-	Capital
≥65	5	tr014	2	+	+	-/-	Zealand
≥65	5	tr017	37	-	+	-/-	Capital
≥65	5	tr027	1	+	+	+/+	Capital
≥65	5	tr048	55	+	+	-/-	Central
≥65	5	Unknown	278	+	+	-/-	Zealand
≥65	5	Unknown	22	+	+	+/+	Central
≥65	5	tr013	45	+	+	-/-	South
≥65	5	tr014	2	+	+	-/-	South
≥65	5	tr027	1	+	+	+/+	South
≥65	5	tr029	16	+	+	-/-	South
≥65	5	tr043	103	+	+	-/-	Capital
≥65	5	tr043	103	+	+	-/-	Central
≥65	5	tr168	129	+	+	-/-	South
≥65	5	tr001	3	+	+	-/-	South
≥65	5	tr014	13	+	+	-/-	Capital
≥65	5	tr014	2	+	+	-/-	Capital
≥65	5	tr014	2	+	+	-/-	Zealand
≥65	5	tr014	2	+	+	-/-	Central
≥65	5	tr027	1	+	+	+/+	Capital
≥65	5	tr043	103	+	+	-/-	Zealand
≥65	5	tr058	46	+	+	-/-	Central
≥65	5	Unknown	55	+	+	-/-	Zealand
≥65	5	tr002	8	+	+	-/-	Capital
≥65	5	tr002	8	+	+	-/-	South
≥65	5	tr012	54	+	+	-/-	South
≥65	5	tr014	2	+	+	-/-	Zealand
≥65	5	tr014	2	+	+	-/-	South
≥65	5	tr014	2	+	+	-/-	North
≥65	5	tr014	2	+	+	-/-	North
≥65	5	tr016	5	+	+	+/+	Zealand
≥65	5	tr016	5	+	+	+/+	South
≥65	5	tr027	1	+	+	+/+	Capital
≥65	5	tr043	103	+	+	-/-	Capital
≥65	5	tr062	42	+	+	-/-	Zealand
≥65	5	tr002	8	+	+	-/-	South
≥65	5	tr014	110	+	+	-/-	Capital
≥65	5	tr027	1	+	+	+/+	South
≥65	5	tr043	103	+	+	-/-	Capital
≥65	5	tr046	35	+	+	-/-	Zealand
≥65	5	tr052	6	+	+	-/-	Capital
≥65	5	tr070	11	+	+	+/+	South
≥65	5	tr070	11	+	+	+/+	Central
≥65	5	tr087	36	+	+	-/-	Capital
≥65	5	Unknown	76	+	+	-/-	North
≥65	5	tr002	8	+	+	-/-	Zealand
≥65	5	tr002	8	+	+	-/-	North
≥65	5	tr012	54	+	+	-/-	Central
≥65	5	tr022	53	+	+	-/-	South
≥65	5	tr027	1	+	+	+/+	Capital
≥65	5	tr027	1	+	+	+/+	Capital
≥65	5	tr027	1	+	+	+/+	Capital
≥65	5	tr027	1	+	+	+/+	South
≥65	5	tr028	9	+	+	-/-	Capital
≥65	5	tr048	55	+	+	-/-	Zealand
≥65	5	tr048	55	+	+	-/-	Central
≥65	5	tr052	6	+	+	-/-	North
≥65	5	tr064	33	+	+	-/-	South
≥65	5	tr067	11	+	+	+/+	Capital
≥65	5	tr122	22	+	+	+/+	North
≥65	5	tr002	8	+	+	-/-	Zealand
≥65	5	tr014	2	+	+	-/-	Capital
≥65	5	tr014	2	+	+	-/-	Capital
≥65	5	tr014	2	+	+	-/-	Capital
≥65	5	tr029	16	+	+	-/-	Zealand
≥65	5	tr048	55	+	+	-/-	South
≥65	5	tr048	55	+	+	-/-	Central
≥65	5	tr052	6	+	+	-/-	Capital
≥65	5	tr070	11	+	+	+/+	South
≥65	5	tr251	95	+	+	+/+	Central
≥65	5	tr002	8	+	+	-/-	Zealand
≥65	5	tr011	36	+	+	-/-	Zealand
≥65	5	tr014	2	+	+	-/-	Capital
≥65	5	tr045	10	+	+	-/-	Central
≥65	5	tr048	55	+	+	-/-	Capital
≥65	5	tr002	8	+	+	-/-	Zealand
≥65	5	tr002	8	+	+	-/-	Zealand
≥65	5	tr002	8	+	+	-/-	Central
≥65	5	tr003	12	+	+	-/-	South
≥65	5	tr014	13	+	+	-/-	Capital
≥65	5	tr014	2	+	+	-/-	Zealand
≥65	5	tr017	37	-	+	-/-	Central
≥65	5	tr027	1	+	+	+/+	Capital
≥65	5	tr029	16	+	+	-/-	Central
≥65	5	tr052	6	+	+	-/-	Capital
≥65	5	tr056	58	+	+	-/-	Zealand
≥65	5	tr068	4	+	+	-/-	Capital
≥65	5	tr070	11	+	+	+/+	Central
≥65	5	tr002	8	+	+	-/-	South
≥65	5	tr005	17	+	+	-/-	Capital
≥65	5	tr012	139	+	+	-/-	North
≥65	5	tr012	139	+	+	-/-	Central
≥65	5	tr014	2	+	+	-/-	Central
≥65	5	tr014	2	+	+	-/-	Central
≥65	5	tr027	1	+	+	+/+	Capital
≥65	5	tr027	1	+	+	+/+	Capital
≥65	5	tr027	1	+	+	+/+	Capital
≥65	5	tr041	47	+	+	+/+	Zealand
≥65	5	tr043	103	+	+	-/-	North
≥65	5	tr065	49	+	+	-/-	Central
≥65	5	tr070	11	+	+	+/+	Zealand
≥65	5	tr099	41	+	+	-/-	South
≥65	5	Unknown	512	+	+	-/-	Central
≥65	5	tr005	17	+	+	-/-	Zealand
≥65	5	tr011	36	+	+	-/-	Zealand
≥65	5	tr012	54	+	+	-/-	Capital
≥65	5	tr014	2	+	+	-/-	Capital
≥65	5	tr043	103	+	+	-/-	Zealand
≥65	5	tr048	55	+	+	-/-	Capital
≥65	5	tr052	6	+	+	-/-	South
≥65	5	tr070	11	+	+	+/+	Zealand
≥65	5	Unknown	579	+	+	-/-	Capital
≥65	5	tr002	8	+	+	-/-	Zealand
≥65	5	tr002	8	+	+	-/-	Zealand
≥65	5	tr011	36	+	+	-/-	Zealand
≥65	5	tr014	2	+	+	-/-	South
≥65	5	tr014	2	+	+	-/-	Capital
≥65	5	tr014	2	+	+	-/-	Capital
≥65	5	tr014	2	+	+	-/-	South
≥65	5	tr014	13	+	+	-/-	South
≥65	5	tr017	37	-	+	-/-	North
≥65	5	tr027	1	+	+	+/+	Capital
≥65	5	tr027	1	+	+	+/+	Capital
≥65	5	tr043	103	+	+	-/-	North
≥65	5	tr043	103	+	+	-/-	Central
≥65	5	tr054	294	+	+	-/-	Capital
≥65	5	tr064	33	+	+	-/-	Central
≥65	5	Unknown	172	+	+	-/-	Capital
≥65	5	tr002	8	+	+	-/-	South
≥65	5	tr003	12	+	+	-/-	Central
≥65	5	tr005	17	+	+	-/-	Zealand
≥65	5	tr052	6	+	+	-/-	South
≥65	5	tr065	49	+	+	-/-	Central
≥65	5	tr070	11	+	+	+/+	Central
≥65	5	Unknown	Unknown	+	+	-/-	Capital
≥65	5	tr014	13	+	+	-/-	South
≥65	5	tr014	13	+	+	-/-	Central
≥65	5	tr014	2	+	+	-/-	Central
≥65	5	tr027	1	+	+	+/+	Capital
≥65	5	tr043	103	+	+	-/-	North
≥65	5	tr054	43	+	+	-/-	Capital
≥65	5	tr070	11	+	+	+/+	Capital
≥65	5	tr070	11	+	+	+/+	Zealand
≥65	5	tr171	153	+	+	-/-	Capital
≥65	5	tr295	Unknown	+	+	+/+	North
≥65	5	tr001	3	+	+	-/-	South
≥65	5	tr002	8	+	+	-/-	Zealand
≥65	5	tr028	9	+	+	-/-	Capital
≥65	5	tr028	9	+	+	-/-	South
≥65	5	tr043	103	+	+	-/-	Zealand
≥65	5	tr070	11	+	+	+/+	South
≥65	5	tr071	-	+	+	-/-	Zealand
≥65	5	Unknown	512	+	+	-/-	South
≥65	5	Unknown	512	+	+	-/-	Zealand
≥65	5	Unknown	235	+	+	-/-	Central
≥65	5	tr014	2	+	+	-/-	Capital
≥65	5	tr014	2	+	+	-/-	South
≥65	5	tr014	13	+	+	-/-	Zealand
≥65	5	tr014	13	+	+	-/-	South
≥65	5	tr027	1	+	+	+/+	Capital
≥65	5	tr043	103	+	+	-/-	North
≥65	5	tr048	55	+	+	-/-	Zealand
≥65	5	tr052	6	+	+	-/-	Central
≥65	5	tr065	14	+	+	-/-	South
≥65	5	tr120	52	+	+	-/-	Zealand
≥65	5	tr120	52	+	+	-/-	Central
≥65	5	tr012	21	+	+	-/-	South
≥65	5	tr014	2	+	+	-/-	Zealand
≥65	5	tr014	2	+	+	-/-	South
≥65	5	tr014	2	+	+	-/-	Central
≥65	5	tr027	1	+	+	+/+	Capital
≥65	5	tr043	103	+	+	-/-	Capital
≥65	5	tr048	55	+	+	-/-	Capital
≥65	5	tr265	63	+	+	-/-	Central
≥65	5	tr012	54	+	+	-/-	South
≥65	5	tr014	13	+	+	-/-	South
≥65	5	tr027	1	+	+	+/+	Capital
≥65	5	tr027	1	+	+	+/+	Capital
≥65	5	tr027	1	+	+	+/+	Capital
≥65	5	tr058	46	+	+	-/-	South
≥65	5	tr065	49	+	+	-/-	Central
≥65	5	Unknown	55	+	+	-/-	Zealand
≥65	5	tr001	3	+	+	-/-	Central
≥65	5	tr002	8	+	+	-/-	Capital
≥65	5	tr002	8	+	+	-/-	South
≥65	5	tr005	17	+	+	-/-	Capital
≥65	5	tr014	2	+	+	-/-	Zealand
≥65	5	tr015	44	+	+	-/-	South
≥65	5	tr027	1	+	+	+/+	Capital
≥65	5	tr027	1	+	+	+/+	Capital
≥65	5	tr027	1	+	+	+/+	South
≥65	5	tr028	9	+	+	-/-	South
≥65	5	tr052	6	+	+	-/-	Central
≥65	5	tr067	11	+	+	+/+	South
≥65	5	tr070	11	+	+	+/+	North
≥65	5	tr294	49	+	+	-/-	Capital
≥65	5	tr295	Unknown	+	+	+/+	North
≥65	5	Unknown	88	-	+	-/-	Zealand
≥65	5	Unknown	80	+	+	-/-	Central
≥65	5	tr002	8	+	+	-/-	Central
≥65	5	tr005	17	+	+	-/-	Central
≥65	5	tr012	21	+	+	-/-	Zealand
≥65	5	tr022	53	+	+	-/-	Central
≥65	5	tr027	1	+	+	+/+	Capital
≥65	5	tr043	103	+	+	-/-	Zealand
≥65	5	tr048	55	+	+	-/-	Zealand
≥65	5	tr295	Unknown	+	+	+/+	North
≥65	5	Unknown	286	+	+	-/-	Capital
≥65	5	tr011	36	+	+	-/-	South
≥65	5	tr027	1	+	+	+/+	Capital
≥65	5	tr027	1	+	+	+/+	Capital
≥65	5	tr027	1	+	+	+/+	Capital
≥65	5	tr027	1	+	+	+/+	Capital
≥65	5	tr027	1	+	+	+/+	Capital
≥65	5	tr027	1	+	+	+/+	Capital
≥65	5	tr027	1	+	+	+/+	Capital
≥65	5	tr029	16	+	+	-/-	South
≥65	5	tr043	103	+	+	-/-	South
≥65	5	tr043	103	+	+	-/-	South
≥65	5	tr052	6	+	+	-/-	Capital
≥65	5	tr065	49	+	+	-/-	Central
≥65	5	tr067	11	+	+	+/+	Capital
≥65	5	tr070	11	+	+	+/+	North
≥65	5	tr293	12	+	+	-/-	Zealand
≥65	5	tr016	5	+	+	+/+	North
≥65	5	tr052	6	+	+	-/-	Zealand
≥65	5	tr217	88	-	+	-/-	North
≥65	5	Unknown	Unknown	+	+	-/-	Central
≥65	5	tr014	2	+	+	-/-	Zealand
≥65	5	tr014	2	+	+	-/-	South
≥65	5	tr014	2	+	+	-/-	Central
≥65	5	tr027	1	+	+	+/+	South
≥65	5	tr027	1	+	+	+/+	South
≥65	5	tr064	33	+	+	-/-	Capital
≥65	5	tr070	11	+	+	+/+	Capital
≥65	5	tr070	11	+	+	+/+	Zealand
≥65	5	tr087	36	+	+	-/-	South
≥65	5	Unknown	11	+	+	+/+	Capital
≥65	5	Unknown	5	+	+	+/+	Central
≥65	5	tr001	3	+	+	-/-	Central
≥65	5	tr002	8	+	+	-/-	South
≥65	5	tr012	139	+	+	-/-	Zealand
≥65	5	tr014	2	+	+	-/-	Capital
≥65	5	tr014	13	+	+	-/-	Zealand
≥65	5	tr014	2	+	+	-/-	North
≥65	5	tr062	42	+	+	-/-	South
≥65	5	tr067	11	+	+	+/+	Central
≥65	5	Unknown	292	+	+	-/-	South
≥65	5	tr001	3	+	+	-/-	Zealand
≥65	5	tr002	8	+	+	-/-	Capital
≥65	5	tr002	8	+	+	-/-	North
≥65	5	tr005	17	+	+	-/-	North
≥65	5	tr027	1	+	+	+/+	Capital
≥65	5	tr070	11	+	+	+/+	South
≥65	5	tr171	153	+	+	-/-	Capital
≥65	5	tr001	3	+	+	-/-	Capital
≥65	5	tr017	37	-	+	-/-	Capital
≥65	5	tr027	1	+	+	+/+	Capital
≥65	5	tr027	1	+	+	+/+	Capital
≥65	5	tr029	16	+	+	-/-	South
≥65	5	tr027	1	+	+	+/+	Capital
≥65	5	tr052	6	+	+	-/-	South
≥65	5	tr064	33	+	+	-/-	Central
≥65	5	tr027	1	+	+	+/+	Capital
≥65	5	tr043	103	+	+	-/-	Capital
≥65	5	tr027	1	+	+	+/+	Capital
≥65	5	tr027	1	+	+	+/+	Capital
≥65	5	tr027	1	+	+	+/+	Capital
≥65	5	tr043	103	+	+	-/-	Capital
45-64	6	tr013	45	+	+	-/-	Central
45-64	6	tr028	9	+	+	-/-	North
45-64	6	tr065	49	+	+	-/-	Capital
45-64	6	tr001	3	+	+	-/-	Central
45-64	6	tr011	36	+	+	-/-	Capital
45-64	6	tr052	6	+	+	-/-	South
45-64	6	tr065	14	+	+	-/-	South
45-64	6	Unknown	564	+	+	-/-	Zealand
45-64	6	tr002	8	+	+	-/-	South
45-64	6	Unknown	578	+	+	-/-	Capital
45-64	6	tr001	3	+	+	-/-	Capital
45-64	6	tr003	12	+	+	-/-	Capital
45-64	6	tr044	59	+	+	-/-	Central
45-64	6	tr014	2	+	+	-/-	South
45-64	6	tr014	2	+	+	-/-	South
45-64	6	tr014	2	+	+	-/-	South
45-64	6	tr014	2	+	+	-/-	Zealand
45-64	6	tr052	6	+	+	-/-	South
45-64	6	tr001	3	+	+	-/-	Central
45-64	6	tr002	8	+	+	-/-	North
45-64	6	tr002	8	+	+	-/-	Central
45-64	6	tr001	3	+	+	-/-	Zealand
45-64	6	tr003	12	+	+	-/-	Capital
45-64	6	tr014	2	+	+	-/-	Capital
45-64	6	tr014	2	+	+	-/-	South
45-64	6	tr014	2	+	+	-/-	Capital
45-64	6	tr014	2	+	+	-/-	Zealand
45-64	6	tr016	5	+	+	+/+	Capital
45-64	6	tr027	1	+	+	+/+	Capital
45-64	6	tr052	6	+	+	-/-	Central
45-64	6	tr070	11	+	+	+/+	Central
45-64	6	tr014	13	+	+	-/-	South
45-64	6	tr014	2	+	+	-/-	South
45-64	6	tr014	2	+	+	-/-	Zealand
45-64	6	tr092	5	+	+	+/+	North
45-64	6	tr016	5	+	+	+/+	South
45-64	6	tr070	11	+	+	+/+	South
45-64	6	tr067	11	+	+	+/+	Capital
45-64	6	tr014	2	+	+	-/-	South
45-64	6	tr014	2	+	+	-/-	Central
45-64	6	tr016	5	+	+	+/+	North
45-64	6	tr027	1	+	+	+/+	South
45-64	6	tr043	103	+	+	-/-	Capital
45-64	6	tr002	8	+	+	-/-	Central
45-64	6	tr014	2	+	+	-/-	North
45-64	6	tr056	58	+	+	-/-	South
45-64	6	tr087	36	+	+	-/-	Central
45-64	6	tr002	51	+	+	-/-	South
45-64	6	tr014	13	+	+	-/-	North
45-64	6	tr062	42	+	+	-/-	South
45-64	6	tr067	11	+	+	+/+	Central
45-64	6	tr014	13	+	+	-/-	South
45-64	6	tr048	55	+	+	-/-	South
45-64	6	tr067	11	+	+	+/+	Central
45-64	6	tr014	2	+	+	-/-	South
45-64	6	tr014	2	+	+	-/-	Capital
45-64	6	tr062	28	+	+	-/-	South
45-64	6	tr048	55	+	+	-/-	Capital
45-64	6	tr052	6	+	+	-/-	Central
45-64	6	tr005	17	+	+	-/-	Central
45-64	6	tr012	54	+	+	-/-	South
45-64	6	tr027	1	+	+	+/+	Capital
45-64	6	tr067	11	+	+	+/+	South
45-64	6	tr001	3	+	+	-/-	Zealand
45-64	6	tr002	8	+	+	-/-	Capital
45-64	6	tr002	8	+	+	-/-	Capital
45-64	6	tr002	8	+	+	-/-	South
45-64	6	tr014	110	+	+	-/-	Central
45-64	6	tr043	103	+	+	-/-	South
45-64	6	tr052	6	+	+	-/-	Zealand
45-64	6	tr065	14	+	+	-/-	Zealand
45-64	6	tr070	11	+	+	+/+	Central
2-17	6	tr014	2	+	+	-/-	Capital
2-17	6	tr014	2	+	+	-/-	North
2-17	6	tr051	6	+	+	-/-	South
2-17	6	tr014	13	+	+	-/-	South
2-17	6	Unknown	69	+	+	-/-	Central
2-17	6	tr016	5	+	+	+/+	North
2-17	6	tr002	8	+	+	-/-	Central
2-17	6	tr163	16	+	+	-/-	Capital
18-44	6	tr014	2	+	+	-/-	North
18-44	6	tr241	2	+	+	-/-	Capital
18-44	6	tr002	8	+	+	-/-	South
18-44	6	tr003	12	+	+	-/-	South
18-44	6	tr065	14	+	+	-/-	Capital
18-44	6	tr014	2	+	+	-/-	South
18-44	6	tr016	5	+	+	+/+	Central
18-44	6	tr028	9	+	+	-/-	South
18-44	6	tr065	14	+	+	-/-	South
18-44	6	tr070	11	+	+	+/+	South
18-44	6	tr014	2	+	+	-/-	Capital
18-44	6	tr014	13	+	+	-/-	North
18-44	6	tr016	5	+	+	+/+	Central
18-44	6	tr015	44	+	+	-/-	North
18-44	6	tr045	10	+	+	-/-	North
18-44	6	tr070	11	+	+	+/+	Zealand
18-44	6	tr001	3	+	+	-/-	Capital
18-44	6	tr003	12	+	+	-/-	Central
18-44	6	tr014	2	-	+	-/-	Zealand
18-44	6	tr014	13	+	+	-/-	South
18-44	6	tr065	49	+	+	-/-	Capital
18-44	6	tr012	139	+	+	-/-	South
18-44	6	tr045	10	+	+	-/-	Capital
18-44	6	tr218	56	+	+	-/-	Central
18-44	6	tr002	8	+	+	-/-	South
18-44	6	tr029	16	+	+	-/-	Capital
18-44	6	tr065	14	+	+	-/-	Zealand
18-44	6	tr054	294	+	+	-/-	South
18-44	6	tr002	8	+	+	-/-	South
18-44	6	tr014	13	+	+	-/-	South
18-44	6	tr014	2	+	+	-/-	Central
18-44	6	tr065	14	+	+	-/-	Capital
18-44	6	tr029	16	+	+	-/-	Central
18-44	6	tr065	49	+	+	-/-	Capital
18-44	6	tr005	17	+	+	-/-	Central
18-44	6	tr012	54	+	+	-/-	Zealand
18-44	6	tr014	2	+	+	-/-	Capital
18-44	6	tr012	54	+	+	-/-	South
18-44	6	tr014	2	+	+	-/-	Zealand
18-44	6	tr013	45	+	+	-/-	Capital
18-44	6	tr015	44	+	+	-/-	Central
18-44	6	tr013	45	+	+	-/-	South
18-44	6	tr014	2	+	+	-/-	South
18-44	6	tr016	5	+	+	+/+	North
18-44	6	tr052	6	+	+	-/-	North
18-44	6	tr027	1	+	+	+/+	Capital
≥65	6	tr002	8	+	+	-/-	Capital
≥65	6	tr014	2	+	+	-/-	Capital
≥65	6	tr014	2	+	+	-/-	South
≥65	6	tr014	102	+	+	-/-	Zealand
≥65	6	tr014	2	+	+	-/-	Zealand
≥65	6	tr022	53	+	+	-/-	Zealand
≥65	6	tr027	1	+	+	+/+	Capital
≥65	6	tr028	9	+	+	-/-	Capital
≥65	6	tr001	3	+	+	-/-	Capital
≥65	6	tr005	17	+	+	-/-	Central
≥65	6	tr014	2	+	+	-/-	Zealand
≥65	6	tr014	2	+	+	-/-	Zealand
≥65	6	tr017	37	-	+	-/-	Capital
≥65	6	tr043	103	+	+	-/-	North
≥65	6	tr051	6	+	+	-/-	North
≥65	6	tr163	16	+	+	-/-	South
≥65	6	tr002	8	+	+	-/-	Central
≥65	6	tr011	36	+	+	-/-	Central
≥65	6	tr012	54	+	+	-/-	Central
≥65	6	tr014	2	+	+	-/-	Central
≥65	6	tr017	37	-	+	-/-	South
≥65	6	tr026	122	+	+	+/+	Central
≥65	6	tr065	14	+	+	-/-	Zealand
≥65	6	tr067	11	+	+	+/+	Central
≥65	6	tr087	36	+	+	-/-	Capital
≥65	6	tr002	8	+	+	-/-	South
≥65	6	tr011	36	+	+	-/-	Central
≥65	6	tr014	2	+	+	-/-	South
≥65	6	tr014	2	+	+	-/-	South
≥65	6	tr043	103	+	+	-/-	North
≥65	6	tr048	55	+	+	-/-	Central
≥65	6	tr065	14	+	+	-/-	Capital
≥65	6	tr065	14	+	+	-/-	Capital
≥65	6	tr067	11	+	+	+/+	South
≥65	6	tr070	11	+	+	+/+	South
≥65	6	tr070	11	+	+	+/+	Capital
≥65	6	tr070	11	+	+	+/+	Central
≥65	6	tr001	3	+	+	-/-	South
≥65	6	tr014	2	+	+	-/-	Central
≥65	6	tr014	2	+	+	-/-	Central
≥65	6	tr027	1	+	+	+/+	Capital
≥65	6	tr027	1	+	+	+/+	Capital
≥65	6	tr028	9	+	+	-/-	Capital
≥65	6	tr120	322	+	+	-/-	Zealand
≥65	6	tr001	3	+	+	-/-	South
≥65	6	tr002	8	+	+	-/-	Capital
≥65	6	tr014	2	+	+	-/-	Zealand
≥65	6	tr014	2	+	+	-/-	Central
≥65	6	tr051	6	+	+	-/-	Zealand
≥65	6	tr052	6	+	+	-/-	Capital
≥65	6	tr001	3	+	+	-/-	Capital
≥65	6	tr012	54	+	+	-/-	Central
≥65	6	tr014	13	+	+	-/-	Zealand
≥65	6	tr014	2	+	+	-/-	Zealand
≥65	6	tr014	13	+	+	-/-	Zealand
≥65	6	tr014	2	+	+	-/-	Central
≥65	6	tr065	49	+	+	-/-	Central
≥65	6	tr067	11	+	+	+/+	South
≥65	6	tr097	7	+	+	-/-	Capital
≥65	6	tr241	82	+	+	-/-	Zealand
≥65	6	tr014	13	+	+	-/-	Capital
≥65	6	tr014	2	+	+	-/-	Central
≥65	6	tr054	294	+	+	-/-	South
≥65	6	tr064	33	+	+	-/-	Capital
≥65	6	tr064	33	+	+	-/-	Zealand
≥65	6	tr067	11	+	+	+/+	Capital
≥65	6	tr067	11	+	+	+/+	Central
≥65	6	tr012	54	+	+	-/-	North
≥65	6	tr014	2	+	+	-/-	South
≥65	6	tr014	2	+	+	-/-	Capital
≥65	6	tr017	37	-	+	-/-	Central
≥65	6	tr027	1	+	+	+/+	Capital
≥65	6	tr056	34	+	+	-/-	Zealand
≥65	6	tr065	14	+	+	-/-	Central
≥65	6	tr115	8	+	+	-/-	Capital
≥65	6	tr001	3	+	+	-/-	North
≥65	6	tr005	17	+	+	-/-	South
≥65	6	tr012	21	+	+	-/-	South
≥65	6	tr014	2	+	+	-/-	Capital
≥65	6	tr014	2	+	+	-/-	South
≥65	6	tr014	2	+	+	-/-	Central
≥65	6	tr014	13	+	+	-/-	Central
≥65	6	tr016	5	+	+	+/+	Capital
≥65	6	tr029	16	+	+	-/-	Zealand
≥65	6	tr043	103	+	+	-/-	Capital
≥65	6	tr048	55	+	+	-/-	Capital
≥65	6	tr065	14	+	+	-/-	Capital
≥65	6	tr065	14	+	+	-/-	Capital
≥65	6	tr002	8	+	+	-/-	Capital
≥65	6	tr002	8	+	+	-/-	Central
≥65	6	tr027	1	+	+	+/+	South
≥65	6	tr029	16	+	+	-/-	Capital
≥65	6	tr062	42	+	+	-/-	Capital
≥65	6	tr067	11	+	+	+/+	Zealand
≥65	6	tr070	11	+	+	+/+	Capital
≥65	6	tr027	1	+	+	+/+	Capital
≥65	6	tr043	103	+	+	-/-	Zealand
≥65	6	tr052	6	+	+	-/-	Zealand
≥65	6	tr056	58	+	+	-/-	South
≥65	6	tr076	36	+	+	-/-	Capital
≥65	6	tr190	77	+	+	-/-	Capital
≥65	6	tr001	3	+	+	-/-	North
≥65	6	tr002	8	+	+	-/-	Central
≥65	6	tr014	13	+	+	-/-	Capital
≥65	6	tr014	13	+	+	-/-	South
≥65	6	tr014	110	+	+	-/-	Central
≥65	6	tr016	5	+	+	+/+	Central
≥65	6	tr017	37	-	+	-/-	North
≥65	6	tr048	55	+	+	-/-	South
≥65	6	tr052	6	+	+	-/-	South
≥65	6	tr002	8	+	+	-/-	Capital
≥65	6	tr011	325	+	+	-/-	Capital
≥65	6	tr014	2	+	+	-/-	South
≥65	6	tr014	2	+	+	-/-	South
≥65	6	tr029	16	+	+	-/-	North
≥65	6	tr052	6	+	+	-/-	Capital
≥65	6	tr065	49	+	+	-/-	Zealand
≥65	6	tr070	11	+	+	+/+	Capital
≥65	6	Unknown	92	+	+	-/-	Zealand
≥65	6	tr001	3	+	+	-/-	Zealand
≥65	6	tr002	8	+	+	-/-	South
≥65	6	tr014	2	+	+	-/-	Capital
≥65	6	tr027	1	+	+	+/+	Capital
≥65	6	tr029	16	+	+	-/-	Zealand
≥65	6	tr029	16	+	+	-/-	Central
≥65	6	tr043	103	+	+	-/-	South
≥65	6	tr043	103	+	+	-/-	Central
≥65	6	tr052	6	+	+	-/-	Zealand
≥65	6	tr052	6	+	+	-/-	Zealand
≥65	6	tr052	6	+	+	-/-	Central
≥65	6	tr058	46	+	+	-/-	Capital
≥65	6	tr067	11	+	+	+/+	Capital
≥65	6	tr070	11	+	+	+/+	Capital
≥65	6	tr070	11	+	+	+/+	Zealand
≥65	6	Unknown	512	+	+	-/-	Capital
≥65	6	Unknown	55	+	+	-/-	Zealand
≥65	6	tr002	8	+	+	-/-	South
≥65	6	tr014	2	+	+	-/-	South
≥65	6	tr027	1	+	+	+/+	Capital
≥65	6	tr027	1	+	+	+/+	Capital
≥65	6	tr028	9	+	+	-/-	Capital
≥65	6	tr043	103	+	+	-/-	Capital
≥65	6	tr043	103	+	+	-/-	South
≥65	6	tr052	6	+	+	-/-	Central
≥65	6	Unknown	5	+	+	+/+	South
≥65	6	tr012	139	+	+	-/-	North
≥65	6	tr014	2	+	+	-/-	Capital
≥65	6	tr014	2	+	+	-/-	Zealand
≥65	6	tr070	11	+	+	+/+	North
≥65	6	Unknown	99	+	+	-/-	South
≥65	6	Unknown	587	+	+	+/+	Capital
≥65	6	Unknown	2	+	+	-/-	Zealand
≥65	6	tr005	17	+	+	-/-	Zealand
≥65	6	tr014	2	+	+	-/-	Capital
≥65	6	tr014	615	+	+	-/-	Capital
≥65	6	tr014	2	+	+	-/-	South
≥65	6	tr014	2	+	+	-/-	Zealand
≥65	6	tr027	1	+	+	+/+	Capital
≥65	6	tr027	1	+	+	+/+	South
≥65	6	tr041	47	+	+	+/+	Capital
≥65	6	tr045	10	+	+	-/-	South
≥65	6	tr048	55	+	+	-/-	Central
≥65	6	tr065	14	+	+	-/-	Capital
≥65	6	tr067	11	+	+	+/+	Central
≥65	6	tr078	67	+	+	+/+	South
≥65	6	tr001	3	+	+	-/-	North
≥65	6	tr014	2	+	+	-/-	South
≥65	6	tr014	2	+	+	-/-	Zealand
≥65	6	tr027	1	+	+	+/+	Capital
≥65	6	tr027	1	+	+	+/+	Capital
≥65	6	tr027	1	+	+	+/+	Capital
≥65	6	tr027	1	+	+	+/+	Capital
≥65	6	tr043	103	+	+	-/-	South
≥65	6	tr072	245	+	+	-/-	South
≥65	6	tr205	133	+	+	-/-	Zealand
≥65	6	tr002	8	+	+	-/-	Capital
≥65	6	tr005	17	+	+	-/-	Central
≥65	6	tr014	2	+	+	-/-	Capital
≥65	6	tr014	13	+	+	-/-	South
≥65	6	tr016	5	+	+	+/+	South
≥65	6	tr027	1	+	+	+/+	Capital
≥65	6	tr027	1	+	+	+/+	Capital
≥65	6	tr046	35	+	+	-/-	Capital
≥65	6	tr048	55	+	+	-/-	Capital
≥65	6	tr001	3	+	+	-/-	Capital
≥65	6	tr001	3	+	+	-/-	North
≥65	6	tr014	2	+	+	-/-	Central
≥65	6	tr027	1	+	+	+/+	Capital
≥65	6	tr027	1	+	+	+/+	Capital
≥65	6	tr043	103	+	+	-/-	Zealand
≥65	6	tr048	55	+	+	-/-	Zealand
≥65	6	tr062	42	+	+	-/-	South
≥65	6	tr070	11	+	+	+/+	Zealand
≥65	6	Unknown	5	+	+	+/+	South
≥65	6	tr001	3	+	+	-/-	Zealand
≥65	6	tr001	3	+	+	-/-	North
≥65	6	tr003	12	+	+	-/-	Zealand
≥65	6	tr011	36	+	+	-/-	Capital
≥65	6	tr014	2	+	+	-/-	Zealand
≥65	6	tr027	1	+	+	+/+	Capital
≥65	6	tr027	1	+	+	+/+	South
≥65	6	tr029	16	+	+	-/-	South
≥65	6	tr043	103	+	+	-/-	Capital
≥65	6	tr043	103	+	+	-/-	South
≥65	6	tr056	58	+	+	-/-	South
≥65	6	tr058	46	+	+	-/-	Zealand
≥65	6	tr067	11	+	+	+/+	South
≥65	6	tr005	17	+	+	-/-	Central
≥65	6	tr011	36	+	+	-/-	Capital
≥65	6	tr027	1	+	+	+/+	South
≥65	6	tr029	16	+	+	-/-	Capital
≥65	6	tr045	10	+	+	-/-	Zealand
≥65	6	tr052	6	+	+	-/-	South
≥65	6	tr087	36	+	+	-/-	North
≥65	6	tr001	3	+	+	-/-	North
≥65	6	tr002	8	+	+	-/-	Capital
≥65	6	tr014	2	+	+	-/-	Capital
≥65	6	tr014	2	+	+	-/-	North
≥65	6	tr043	103	+	+	-/-	South
≥65	6	tr070	11	+	+	+/+	Zealand
≥65	6	tr001	3	+	+	-/-	Zealand
≥65	6	tr014	2	+	+	-/-	North
≥65	6	tr027	1	+	+	+/+	Capital
≥65	6	tr027	1	+	+	+/+	Capital
≥65	6	tr052	6	+	+	-/-	Zealand
≥65	6	tr052	6	+	+	-/-	Zealand
≥65	6	tr052	6	+	+	-/-	Central
≥65	6	tr070	11	+	+	+/+	Central
≥65	6	tr001	3	+	+	-/-	Capital
≥65	6	tr014	2	+	+	-/-	South
≥65	6	tr016	5	+	+	+/+	Central
≥65	6	tr044	59	+	+	-/-	Central
≥65	6	tr052	6	+	+	-/-	Capital
≥65	6	tr002	8	+	+	-/-	Zealand
≥65	6	tr070	11	+	+	+/+	Capital
≥65	6	tr027	1	+	+	+/+	Capital
≥65	6	tr065	14	+	+	-/-	Capital
≥65	6	tr067	11	+	+	+/+	Central
≥65	6	tr027	1	+	+	+/+	Capital
≥65	6	tr027	1	+	+	+/+	Capital
≥65	6	tr027	1	+	+	+/+	South
≥65	6	tr043	103	+	+	-/-	Zealand
≥65	6	tr027	1	+	+	+/+	Capital
≥65	6	tr062	42	+	+	-/-	Capital
≥65	6	tr014	2	+	+	-/-	Central
≥65	6	tr048	55	+	+	-/-	Capital
≥65	6	tr043	103	+	+	-/-	South
45-64	7	tr014	13	+	+	-/-	South
45-64	7	tr052	6	+	+	-/-	Capital
45-64	7	tr012	54	+	+	-/-	Zealand
45-64	7	tr070	11	+	+	+/+	North
45-64	7	tr070	11	+	+	+/+	Capital
45-64	7	tr005	17	+	+	-/-	South
45-64	7	tr028	618	+	+	-/-	North
45-64	7	tr052	6	+	+	-/-	Capital
[truncated: 693 more rows]

## Sheet: T6
Patient age group	Sentinel no.	TRST	ST	tcdA	tcdB	cdtA/B	Region
18-44	4	tr014		+	+	-/-	South
18-44	4	tr048		+	+	-/-	Central
18-44	1	tr248		+	+	-/-	Central
18-44	4	Unknown		+	+	-/-	Central
18-44	4	Unknown		+	+	-/-	South
18-44	1	Unknown		+	+	-/-	Central
18-44	3	tr014		+	+	-/-	Capital
18-44	2	tr014		+	+	-/-	Capital
18-44	6	tr016	5	+	+	+/+	North
18-44	3	tr027		+	+	+/+	Capital
18-44	3	tr027		+	+	+/+	Capital
18-44	2	tr027		+	+	+/+	Capital
18-44	6	tr052	6	+	+	-/-	North
18-44	3	tr171		+	+	-/-	Capital
18-44	3	tr026		+	+	+/+	Capital
18-44	3	tr027		+	+	+/+	Capital
18-44	3	tr027		+	+	+/+	Capital
18-44	3	tr218		+	+	-/-	Capital
45-64	4	tr005	17	+	+	-/-	Capital
45-64	3	tr014		+	+	-/-	Capital
45-64	3	tr014		+	+	-/-	Capital
45-64	6	tr016	5	+	+	+/+	Capital
45-64	3	tr027		+	+	+/+	Capital
45-64	6	tr027	1	+	+	+/+	Capital
45-64	3	tr027		+	+	+/+	Capital
45-64	3	tr027		+	+	+/+	Capital
45-64	3	tr276		+	+	-/-	Capital
45-64	4	tr293	48	+	+	-/-	Capital
≥65	6	tr002	8	+	+	-/-	South
45-64	3	tr014		+	+	-/-	Capital
≥65	3	tr014		+	+	-/-	Zealand
≥65	3	tr014		+	+	-/-	Capital
≥65	6	tr014	2	+	+	-/-	South
45-64	3	tr027		+	+	+/+	Capital
≥65	3	tr027		+	+	+/+	Capital
≥65	3	tr027		+	+	+/+	Capital
≥65	3	tr028		+	+	-/-	Capital
≥65	4	tr045		+	+	-/-	South
≥65	4	tr050		+	+	-/-	South
≥65	3	tr052		+	+	-/-	Capital
≥65	3	tr207		+	+	-/-	Capital
≥65	3	tr255	201	+	+	+/+	Zealand
≥65	3	Unknown		+	+	+/+	Zealand
≥65	2	tr002		+	+	-/-	Capital
≥65	5	tr002	8	+	+	-/-	North
≥65	3	tr002		+	+	-/-	Capital
≥65	3	tr002		+	+	-/-	Capital
≥65	3	tr012		+	+	-/-	Capital
≥65	3	tr012		+	+	-/-	Capital
≥65	3	tr014		+	+	-/-	Capital
≥65	3	tr014		+	+	-/-	Capital
≥65	3	tr014		+	+	-/-	Capital
≥65	3	tr014		+	+	-/-	Central
≥65	8	tr016	5	+	+	+/+	Zealand
≥65	2	tr027		+	+	+/+	Capital
≥65	3	tr027		+	+	+/+	Capital
≥65	3	tr027		+	+	+/+	Capital
≥65	2	tr027		+	+	+/+	Capital
≥65	3	tr027		+	+	+/+	Capital
≥65	7	tr027	1	+	+	+/+	Capital
≥65	3	tr027		+	+	+/+	Capital
≥65	3	tr027		+	+	+/+	Capital
≥65	3	tr027		+	+	+/+	Capital
≥65	3	tr027		+	+	+/+	Capital
≥65	2	tr027		+	+	+/+	Capital
≥65	3	tr027		+	+	+/+	Capital
≥65	3	tr027		+	+	+/+	Capital
≥65	3	tr027		+	+	+/+	Capital
≥65	3	tr027		+	+	+/+	Capital
≥65	3	tr048		+	+	-/-	Capital
≥65	3	tr062		+	+	-/-	Capital
≥65	2	tr065		+	+	-/-	Capital
≥65	3	tr065		+	+	-/-	Capital
≥65	7	tr070	11	+	+	+/+	Capital
≥65	3	tr097		+	+	-/-	Capital
≥65	5	tr122	22	+	+	+/+	North
≥65	8	Unknown	5	+	+	+/+	Zealand
≥65	2	Unknown		+	+	-/-	Capital
≥65	3	Unknown		+	+	-/-	Central
≥65	3	tr001	3	+	+	-/-	Central
≥65	3	tr002		+	+	-/-	Zealand
≥65	2	tr002		+	+	-/-	Capital
≥65	2	tr002		+	+	-/-	North
≥65	2	tr002		+	+	-/-	Capital
≥65	3	tr002		+	+	-/-	Capital
≥65	2	tr005		+	+	-/-	Capital
≥65	3	tr005		+	+	-/-	Capital
≥65	2	tr014		+	+	-/-	Capital
≥65	6	tr014	2	+	+	-/-	Zealand
≥65	3	tr014		+	+	-/-	Capital
≥65	2	tr014		+	+	-/-	Capital
≥65	2	tr027		+	+	+/+	Capital
≥65	2	tr027		+	+	+/+	Capital
≥65	2	tr027		+	+	+/+	Capital
≥65	3	tr027		+	+	+/+	Capital
≥65	2	tr027		+	+	+/+	Capital
≥65	3	tr027		+	+	+/+	Capital
≥65	2	tr027		+	+	+/+	Capital
≥65	3	tr027		+	+	+/+	Capital
≥65	2	tr027		+	+	+/+	Capital
≥65	3	tr027		+	+	+/+	Capital
≥65	2	tr027		+	+	+/+	Capital
≥65	3	tr027		+	+	+/+	Capital
≥65	6	tr029	16	+	+	-/-	South
≥65	3	tr029		+	+	-/-	Capital
≥65	6	tr043	103	+	+	-/-	Zealand
≥65	2	tr044	59	+	+	-/-	North
≥65	2	tr052		+	+	-/-	Capital
≥65	5	tr054	43	+	+	-/-	Capital
≥65	4	tr058	46	+	+	-/-	Capital
≥65	3	tr067		+	+	+/+	Capital
≥65	6	tr067	11	+	+	+/+	South
≥65	2	tr067		+	+	+/+	South
≥65	5	tr070	11	+	+	+/+	Capital
≥65	6	tr070	11	+	+	+/+	Zealand
≥65	5	tr070	11	+	+	+/+	North
≥65	2	tr087		+	+	-/-	South
≥65	4	tr291	41	+	+	+/+	South
≥65	5	tr295	Unknown	+	+	+/+	North
≥65	6	Unknown	2	+	+	-/-	Zealand
≥65	2	Unknown		+	+	-/-	Capital
≥65	4	Unknown		+	+	-/-	Capital
≥65	3	Unknown		+	+	-/-	Zealand
≥65	3	Unknown		+	+		Central
≥65	4	Unknown		+	+	+/+	South
≥65	3	tr002		+	+	-/-	Capital
≥65	3	tr014		+	+	-/-	Capital
≥65	3	tr027		+	+	+/+	Capital
≥65	3	tr027		+	+	+/+	Capital

## Sheet: T7
Patient age group	Sentinel no.	TRST	ST	tcdA	tcdB	cdtA/B	Region
18-44	1	tr070	11	+	+	+/+	Central
18-44	1	tr014	2	+	+	-/-	Capital
≥65	2	tr014		+	+	-/-	South
≥65	2	tr027	1	+	+	+/+	Capital
≥65	2	tr029		+	+	-/-	Central
≥65	2	tr070		+	+	+/+	Zealand
≥65	2	tr070		+	+	+/+	Central
≥65	3	tr012		+	+	-/-	Zealand
≥65	3	tr027		+	+	+/+	Capital
≥65	3	tr067		+	+	+/+	Zealand
≥65	3	tr014		+	+	-/-	South
≥65	3	tr027		+	+	+/+	Capital
≥65	3	tr029		+	+	-/-	Central
≥65	3	tr027		+	+	+/+	South
≥65	3	tr048		+	+	-/-	Central
≥65	3	tr065		+	+	-/-	Central
≥65	3	tr070		+	+	+/+	Zealand
≥65	3	tr029		+	+	-/-	South
≥65	3	tr070		+	+	+/+	Central
18-44	3	tr015		+	+	-/-	Central
2-17	3	tr070		+	+	+/+	Zealand
≥65	4	tr012		+	+	-/-	Zealand
≥65	4	tr027		+	+	+/+	Capital
≥65	4	tr067		+	+	+/+	Zealand
≥65	4	tr014		+	+	-/-	South
≥65	4	tr014		+	+	-/-	South
≥65	4	tr014		+	+	-/-	Capital
≥65	4	tr014		+	+	-/-	South
≥65	4	tr048		+	+	-/-	Zealand
≥65	4	tr048		+	+	-/-	Central
≥65	4	tr014		+	+	-/-	North
≥65	4	tr029		+	+	-/-	Central
18-44	4	tr014		+	+	-/-	Capital
2-17	4	tr070		+	+	+/+	Capital
45-64	4	tr070		+	+	+/+	Zealand
45-64	4	tr014		+	+	-/-	South
45-64	4	tr014		+	+	-/-	South
≥65	5	tr001	3	+	+	-/-	Capital
≥65	5	tr012	54	+	+	-/-	Zealand
≥65	5	tr002	8	+	+	-/-	Central
≥65	5	tr014	2	+	+	-/-	Capital
≥65	5	tr043	103	+	+	-/-	Central
≥65	5	tr014	2	+	+	-/-	South
≥65	5	tr014	2	+	+	-/-	South
≥65	5	tr027	1	+	+	+/+	South
≥65	5	tr048	55	+	+	-/-	Zealand
≥65	5	tr065	49	+	+	-/-	Central
≥65	5	tr014	2	+	+	-/-	North
18-44	5	tr065	49	+	+	-/-	Capital
45-64	5	tr014	2	+	+	-/-	South
45-64	5	tr014	13	+	+	-/-	South
45-64	5	tr070	11	+	+	+/+	Zealand
45-64	5	tr014	2	+	+	-/-	South
≥65	6	tr001	3	+	+	-/-	Capital
≥65	6	tr011	36	+	+	-/-	Central
≥65	6	tr014	2	+	+	-/-	South
≥65	6	tr002	8	+	+	-/-	Central
≥65	6	tr043	103	+	+	-/-	Capital
≥65	6	tr043	103	+	+	-/-	Central
≥65	6	tr048	55	+	+	-/-	South
≥65	6	tr014	13	+	+	-/-	South
18-44	6	tr065	49	+	+	-/-	Capital
18-44	6	tr015	44	+	+	-/-	Central
45-64	6	tr014	13	+	+	-/-	South
≥65	7	tr002	8	+	+	-/-	Zealand
≥65	7	tr002	8	+	+	-/-	Central
≥65	7	tr011	36	+	+	-/-	Central
≥65	7	tr027	1	+	+	+/+	Capital
≥65	7	tr027	1	+	+	+/+	Capital
≥65	7	tr043	103	+	+	-/-	Capital
≥65	7	tr048	55	+	+	-/-	South
≥65	7	tr014	13	+	+	-/-	Capital
18-44	7	tr015	44	+	+	-/-	Central
45-64	7	tr005	17	+	+	-/-	South
≥65	8	tr002	8	+	+	-/-	Central
≥65	8	tr002	8	+	+	-/-	Zealand
≥65	8	tr027	1	+	+	+/+	Capital
≥65	8	tr027	1	+	+	+/+	Capital
≥65	8	tr014	13	+	+	-/-	Capital
18-44	8	tr070	11	+	+	+/+	Central
45-64	8	tr005	17	+	+	-/-	South

## Sheet: T8
Patient age group	Sentinel no.	TRST	ST	tcdA	tcdB	cdtA/B	Region
2-17	6	tr014	13	+	+	-/-	South
2-17	7	tr052	6	+	+	-/-	South
2-17	2	tr052		+	+	-/-	Central
2-17	5	tr070	11	+	+	+/+	Central
18-44	3	tr048		+	+	-/-	Capital
18-44	2	tr015		+	+	-/-	Central
18-44	3	tr003		+	+	-/-	North
18-44	7	Unknown	2	+	+	-/-	Capital
18-44	2	tr001	3	+	+	-/-	South
18-44	3	tr014		+	+	-/-	South
18-44	6	tr218	56	+	+	-/-	Central
18-44	7	tr014	2	+	+	-/-	Central
18-44	3	tr014		+	+	-/-	Capital
18-44	4	Unknown	48	+	+	-/-	Capital
18-44	1	tr002	8	+	+	-/-	Central
18-44	8	tr015	44	+	+	-/-	Central
45-64	6	tr044	59	+	+	-/-	Central
45-64	7	tr070	11	+	+	+/+	Central
45-64	3	tr027		+	+	+/+	Capital
45-64	4	tr014		+	+	-/-	Capital
45-64	3	tr001	3	+	+	-/-	Zealand
45-64	4	tr014		+	+	-/-	Central
45-64	8	tr028	9	+	+	-/-	Zealand
45-64	5	tr012	54	+	+	-/-	Central
45-64	3	tr028		+	+	-/-	South
45-64	4	tr052		+	+	-/-	South
≥65	7	tr052	6	+	+	-/-	Capital
≥65	8	tr064	33	+	+	-/-	Capital
≥65	7	tr015	44	+	+	-/-	Capital
≥65	3	tr027		+	+	+/+	Capital
≥65	8	tr014	13	+	+	-/-	Capital
≥65	4	tr054		+	+	-/-	Capital
≥65	3	tr014		+	+	-/-	South
≥65	5	tr048	55	+	+	-/-	South
≥65	7	tr002	8*	+	+	-/-	Capital
≥65	6	tr190	77	+	+	-/-	Capital
≥65	1	tr001	3	+	+	-/-	Capital
≥65	7	tr002	8	+	+	-/-	Capital
≥65	8	tr052	6	+	+	-/-	Capital
≥65	7	tr065	14	+	+	-/-	Zealand
≥65	6	tr052	6	+	+	-/-	Capital
≥65	7	tr027	1	+	+	+/+	Capital
≥65	8	tr097	7	+	+	-/-	Zealand
≥65	3	tr014		+	+	-/-	Zealand
≥65	4	tr029		+	+	-/-	Zealand
≥65	2	tr014	2	+	+	-/-	Central
≥65	8	tr002	8	+	+	-/-	Capital
≥65	4	tr064		+	+	-/-	Capital
≥65	3	tr016		+	+	+/+	South
≥65	4	tr029		+	+	-/-	South
≥65	3	Unknown		+	+	-/-	Central
≥65	7	tr014	2	+	+	-/-	Capital
≥65	4	tr001	3	+	+	-/-	South
≥65	3	tr027		+	+	+/+	Capital
≥65	4	tr005		+	+	-/-	Capital
≥65	6	tr072	245	+	+	-/-	South
≥65	5	tr014	2	+	+	-/-	Zealand
≥65	6	tr014	13	+	+	-/-	South
≥65	7	Unknown	6	+	+	-/-	South
≥65	5	tr067	11	+	+	+/+	South
≥65	6	tr029	16	+	+	-/-	South
≥65	8	tr012	139	+	+	-/-	Zealand
≥65	3	tr164		+	+	-/-	Zealand
≥65	8	tr070	11	+	+	+/+	Zealand

## Sheet: T9
Simpson’s diversity index
	Capital	Central	North	South	Zealand	Average
2016	0.898638	0.893519	0.888889	0.898971	0.873878	0.890779
2017	0.860823	0.929316	0.89387	0.907136	0.918243	0.901878
2018	0.902154	0.938776	0.92355	0.931745	0.926168	0.924479
2019	0.93599	0.932279	0.903628	0.92554	0.936806	0.926849
Average	0.899401	0.923472	0.902484	0.915848	0.913774

[truncated: 2 more sheets: Legends T3-T8, Reference]
